# Supplementary material for: Deciphering the Immunostimulatory Effects of β-Glucan on a Rainbow Trout (Oncorhynchus mykiss) Macrophage-like Cell Line (RTS11) by Whole Transcriptome Analysis
Source: Genes (Basel). 2023 Jun 14;14(6):1261. doi: 10.3390/genes14061261 (PMC10298332; doi:10.3390/genes14061261)
Supplement: Supplementary file 1 [file genes-14-01261-s001.zip]

Archive with 2 entries (2 files):
- Porter_et_al_Supplementary_Figures_V3.pdf
- Sup. Tab. 1 - Table showing transcripts and HGNC IDs, Padj, Log2FC, and raw counts.xlsx
