# Supplementary material for: Deciphering the Immunostimulatory Effects of β-Glucan on a Rainbow Trout (Oncorhynchus mykiss) Macrophage-like Cell Line (RTS11) by Whole Transcriptome Analysis
Source: Genes (Basel). 2023 Jun 14;14(6):1261. doi: 10.3390/genes14061261 (PMC10298332; doi:10.3390/genes14061261)
Supplement: Supplementary file 1 [file genes-14-01261-s001.zip › Sup. Tab. 1 - Table showing transcripts and HGNC IDs, Padj, Log2FC, and raw counts.xlsx]

## Sheet: Sheet1
Supplementary Table S1 - Table showing all transcripts that were differentially expressed (padj <0.05, log2 fold change ≥ 1 = upregulated or ≤ -1 = downregulated) and their relevant HGNC IDs. Note for some genes there may not be an HGNC ID this is likely due to it being a non-protein coding gene. Raw counts for each sample are shown with RTS11_01 to RTS11_03 representing the control samples (with…
gene_id	log2FoldChange	padj	HGNC_ID	Gene Description	Counts	RTS11_01	RTS11_02	RTS11_03	RTS11_05	RTS11_06	RTS11_07	RTS11_08
ENSOMYG00000016957	10.8437	2.47e-24	NR4A3	nuclear receptor subfamily 4 group A member 3 [Source:HGNC Symbol;Acc:HGNC:7982]		0	0	1	472	349	486	477
ENSOMYG00000056982	9.50409	2.48e-19	NR4A3	nuclear receptor subfamily 4 group A member 3 [Source:HGNC Symbol;Acc:HGNC:7982]		2	0	0	268	230	335	329
ENSOMYG00000003397	8.01402	1.31e-12	EGR3	early growth response 3 [Source:HGNC Symbol;Acc:HGNC:3240]		0	0	0	39	37	28	46
ENSOMYG00000015118	7.97466	1.81e-13	DUSP2	dual specificity phosphatase 2 [Source:HGNC Symbol;Acc:HGNC:3068]		0	0	0	117	92	92	97
ENSOMYG00000021392	7.95309	1.85e-12	SYT11	synaptotagmin 11 [Source:HGNC Symbol;Acc:HGNC:19239]		0	0	0	25	37	43	40
ENSOMYG00000015637	7.92965	1.08e-73	EGR1	early growth response 1 [Source:HGNC Symbol;Acc:HGNC:3238]		5	4	0	577	452	691	618
ENSOMYG00000033187	7.9035	6.59e-25	OCSTAMP	osteoclast stimulatory transmembrane protein [Source:HGNC Symbol;Acc:HGNC:16116]		1	3	0	216	143	235	172
ENSOMYG00000053580	7.84493	7.24e-43	INHBA	inhibin subunit beta A [Source:HGNC Symbol;Acc:HGNC:6066]		2	1	3	306	266	384	329
ENSOMYG00000033868	7.7086	1.45e-138	CNTF	ciliary neurotrophic factor [Source:HGNC Symbol;Acc:HGNC:2169]		10	4	4	1156	849	1101	1222
ENSOMYG00000026069	7.55455	2.01e-44	CCL3L1	C-C motif chemokine ligand 3 like 1 [Source:HGNC Symbol;Acc:HGNC:10628]		0	0	2	334	220	350	302
ENSOMYG00000037143	7.03475	5.13e-292	TRIO	trio Rho guanine nucleotide exchange factor [Source:HGNC Symbol;Acc:HGNC:12303]		15	19	24	1933	1546	2097	2071
ENSOMYG00000077185	6.97271	4.98e-08				0	0	0	36	15	18	4
ENSOMYG00000065925	6.75424	0.000154973				0	0	0	33	19	3	5
ENSOMYG00000012721	6.72334	5.32e-272	NAB2	NGFI-A binding protein 2 [Source:HGNC Symbol;Acc:HGNC:7627]		23	13	17	1616	1278	2006	1702
ENSOMYG00000069457	6.68919	8.16e-11				1	1	1	130	47	50	16
ENSOMYG00000045806	6.64244	3.34e-122	EGR3	early growth response 3 [Source:HGNC Symbol;Acc:HGNC:3240]		5	8	2	708	501	731	695
ENSOMYG00000022444	6.60315	6.8e-213	CXCL2	C-X-C motif chemokine ligand 2 [Source:HGNC Symbol;Acc:HGNC:4603]		14	16	11	1168	1001	1217	1246
ENSOMYG00000031862	6.34701	1.84e-30	SPRY4	sprouty RTK signaling antagonist 4 [Source:HGNC Symbol;Acc:HGNC:15533]		3	1	2	133	106	162	119
ENSOMYG00000048964	6.22785	4.1e-06				0	1	0	37	20	11	2
ENSOMYG00000065320	6.06645	0.000640292				1	0	0	38	17	5	2
ENSOMYG00000058346	6.04017	4.29e-254	TNF	tumor necrosis factor [Source:HGNC Symbol;Acc:HGNC:11892]		24	25	32	1299	1083	1371	1387
ENSOMYG00000061958	6.01281	2.39e-06	AMER2	APC membrane recruitment protein 2 [Source:HGNC Symbol;Acc:HGNC:26360]		0	0	0	12	6	7	13
ENSOMYG00000070938	5.96509	7.42e-06				0	0	2	86	34	15	14
ENSOMYG00000011583	5.91534	2.88e-10	PRDM1	PR/SET domain 1 [Source:HGNC Symbol;Acc:HGNC:9346]		1	0	1	31	28	43	43
ENSOMYG00000009419	5.8875	3.72e-06	RNF208	ring finger protein 208 [Source:HGNC Symbol;Acc:HGNC:25420]		0	0	0	8	7	12	8
ENSOMYG00000005847	5.83672	2.31e-06	TMCC3	transmembrane and coiled-coil domain family 3 [Source:HGNC Symbol;Acc:HGNC:29199]		1	0	0	9	12	24	11
ENSOMYG00000015507	5.79471	1.47e-27	CRTAM	cytotoxic and regulatory T cell molecule [Source:HGNC Symbol;Acc:HGNC:24313]		4	1	4	111	83	101	102
ENSOMYG00000054350	5.76725	8.32e-07				0	1	0	31	16	23	17
ENSOMYG00000000567	5.73563	4.85e-34	TPH1	tryptophan hydroxylase 1 [Source:HGNC Symbol;Acc:HGNC:12008]		5	1	0	150	100	151	108
ENSOMYG00000055825	5.73063	5.25e-11				4	1	5	227	91	113	34
ENSOMYG00000069493	5.69725	3.66e-05	INMT	indolethylamine N-methyltransferase [Source:HGNC Symbol;Acc:HGNC:6069]		0	0	0	2	7	15	7
ENSOMYG00000037714	5.67866	5.91e-06	HIC1	HIC ZBTB transcriptional repressor 1 [Source:HGNC Symbol;Acc:HGNC:4909]		1	0	0	20	7	14	9
ENSOMYG00000067406	5.67635	5.75e-05				0	0	0	17	4	6	3
ENSOMYG00000016399	5.67422	3.34e-172	CH25H	cholesterol 25-hydroxylase [Source:HGNC Symbol;Acc:HGNC:1907]		18	20	19	723	549	835	712
ENSOMYG00000008307	5.66766	6.14e-06	FAM110B	family with sequence similarity 110 member B [Source:HGNC Symbol;Acc:HGNC:28587]		0	0	0	7	8	16	19
ENSOMYG00000028719	5.61972	2.29e-06	ACOD1	aconitate decarboxylase 1 [Source:HGNC Symbol;Acc:HGNC:33904]		0	2	0	16	13	34	17
ENSOMYG00000069271	5.61447	7.27e-38	RPS6KA3	ribosomal protein S6 kinase A3 [Source:HGNC Symbol;Acc:HGNC:10432]		2	1	7	109	118	167	156
ENSOMYG00000028934	5.59939	1.48e-142	CXCL2	C-X-C motif chemokine ligand 2 [Source:HGNC Symbol;Acc:HGNC:4603]		27	35	25	1578	1166	1514	1721
ENSOMYG00000046257	5.57353	2.69e-22	RAB11FIP4	RAB11 family interacting protein 4 [Source:HGNC Symbol;Acc:HGNC:30267]		2	0	1	67	57	99	83
ENSOMYG00000008867	5.50331	4.99e-06	BRSK2	BR serine/threonine kinase 2 [Source:HGNC Symbol;Acc:HGNC:11405]		1	1	0	14	11	34	15
ENSOMYG00000017022	5.46213	8.69e-86	F3	coagulation factor III, tissue factor [Source:HGNC Symbol;Acc:HGNC:3541]		16	7	7	311	280	320	344
ENSOMYG00000071516	5.44703	3.99e-47	HSPA8	heat shock protein family A (Hsp70) member 8 [Source:HGNC Symbol;Acc:HGNC:5241]		14	45	22	1018	899	700	1059
ENSOMYG00000005060	5.43392	1.85e-20	PLIN2	perilipin 2 [Source:HGNC Symbol;Acc:HGNC:248]		1065	895	829	52204	41648	59955	54511
ENSOMYG00000008447	5.39145	0	HSPA8	heat shock protein family A (Hsp70) member 8 [Source:HGNC Symbol;Acc:HGNC:5241]		470	438	368	16759	13221	16371	17096
ENSOMYG00000052362	5.37802	1.31e-67	ARSJ	arylsulfatase family member J [Source:HGNC Symbol;Acc:HGNC:26286]		8	12	3	259	182	328	231
ENSOMYG00000063761	5.35665	7.9e-23	CRYAB	crystallin alpha B [Source:HGNC Symbol;Acc:HGNC:2389]		13	21	17	975	918	894	972
ENSOMYG00000065375	5.31856	2.71e-37	GPR132	G protein-coupled receptor 132 [Source:HGNC Symbol;Acc:HGNC:17482]		4	3	3	114	105	132	125
ENSOMYG00000057649	5.31648	0.000296767	TNF	tumor necrosis factor [Source:HGNC Symbol;Acc:HGNC:11892]		0	0	0	1	4	10	9
ENSOMYG00000055694	5.31137	8.6e-77	HSPA8	heat shock protein family A (Hsp70) member 8 [Source:HGNC Symbol;Acc:HGNC:5241]		17	10	20	602	499	337	556
ENSOMYG00000062084	5.30118	0.000454473				1	0	0	25	8	3	1
ENSOMYG00000065979	5.27611	1.51e-05				0	1	1	17	18	18	8
ENSOMYG00000010326	5.2736	8.16e-63	SPRY4	sprouty RTK signaling antagonist 4 [Source:HGNC Symbol;Acc:HGNC:15533]		10	9	6	198	163	280	227
ENSOMYG00000038448	5.25854	8.33e-45	LRRN1	leucine rich repeat neuronal 1 [Source:HGNC Symbol;Acc:HGNC:20980]		7	4	2	139	133	158	146
ENSOMYG00000012019	5.25752	1.29e-05	ARHGAP18	Rho GTPase activating protein 18 [Source:HGNC Symbol;Acc:HGNC:21035]		1	0	1	20	12	18	11
ENSOMYG00000055678	5.21956	0.00113869				0	0	0	8	8	5	0
ENSOMYG00000070172	5.21027	4.35e-12				5	4	3	300	107	169	42
ENSOMYG00000054331	5.16744	0.000194473				1	0	0	13	3	17	3
ENSOMYG00000057156	5.15248	0.000266262	TXNDC2	thioredoxin domain containing 2 [Source:HGNC Symbol;Acc:HGNC:16470]		0	0	0	3	5	8	5
ENSOMYG00000053280	5.13347	0.000448198				0	0	0	9	2	7	3
ENSOMYG00000076589	5.12286	1.01e-06				7	0	7	237	91	78	33
ENSOMYG00000060275	5.114	1.19e-11				4	6	10	388	171	126	57
ENSOMYG00000059422	5.09979	8.9e-143	HSPA8	heat shock protein family A (Hsp70) member 8 [Source:HGNC Symbol;Acc:HGNC:5241]		30	18	28	855	641	684	812
ENSOMYG00000062019	5.07769	8.29e-125	EGR2	early growth response 2 [Source:HGNC Symbol;Acc:HGNC:3239]		17	15	17	432	341	528	429
ENSOMYG00000018094	5.07665	0.000111908	PLA2G3	phospholipase A2 group III [Source:HGNC Symbol;Acc:HGNC:17934]		0	1	0	6	11	8	7
ENSOMYG00000056325	5.07305	0.000261657				1	0	0	15	8	7	2
ENSOMYG00000025915	5.06536	6.59e-126	FOSL2	FOS like 2, AP-1 transcription factor subunit [Source:HGNC Symbol;Acc:HGNC:3798]		28	30	10	492	451	576	545
ENSOMYG00000056007	5.03995	0.000104362				1	0	1	27	9	11	5
ENSOMYG00000040018	5.03371	0	DUSP8	dual specificity phosphatase 8 [Source:HGNC Symbol;Acc:HGNC:3074]		117	127	96	3157	2617	3556	3369
ENSOMYG00000076385	5.02203	2.7e-08				3	0	1	75	19	17	16
ENSOMYG00000031845	5.01029	2.13e-169	LARP6	La ribonucleoprotein 6, translational regulator [Source:HGNC Symbol;Acc:HGNC:24012]		32	25	18	730	524	746	643
ENSOMYG00000055892	5.00226	0.00106706				0	0	0	10	2	5	2
ENSOMYG00000017650	4.99312	7.41e-07	IL12B	interleukin 12B [Source:HGNC Symbol;Acc:HGNC:5970]		1	2	0	14	12	27	24
ENSOMYG00000020695	4.97418	0.000252746	PINLYP	phospholipase A2 inhibitor and LY6/PLAUR domain containing [Source:HGNC Symbol;Acc:HGNC:44206]		0	0	1	8	7	3	12
ENSOMYG00000024333	4.97401	0.000644943	EGR3	early growth response 3 [Source:HGNC Symbol;Acc:HGNC:3240]		0	0	0	4	6	3	5
ENSOMYG00000058715	4.97075	2.15e-13				44	26	50	1915	758	585	294
ENSOMYG00000015889	4.9589	3.02e-160	MAFK	MAF bZIP transcription factor K [Source:HGNC Symbol;Acc:HGNC:6782]		47	22	55	989	927	1206	1112
ENSOMYG00000042385	4.93461	7.32e-213	NAB1	NGFI-A binding protein 1 [Source:HGNC Symbol;Acc:HGNC:7626]		46	39	25	1001	734	1114	1085
ENSOMYG00000012583	4.93321	0.000853645	TTC39C	tetratricopeptide repeat domain 39C [Source:HGNC Symbol;Acc:HGNC:26595]		0	0	0	2	4	5	7
ENSOMYG00000046245	4.93146	1.11e-107	FOSL1	FOS like 1, AP-1 transcription factor subunit [Source:HGNC Symbol;Acc:HGNC:13718]		47	31	26	1104	900	1271	1206
ENSOMYG00000030493	4.90973	1.17e-06	FFAR2	free fatty acid receptor 2 [Source:HGNC Symbol;Acc:HGNC:4501]		0	1	2	14	19	25	14
ENSOMYG00000067639	4.88379	0.000165284				0	0	0	23	8	9	7
ENSOMYG00000059491	4.87724	0.00166093				0	0	0	5	1	9	3
ENSOMYG00000077088	4.86441	1.79e-10				130	94	116	5415	1615	1089	688
ENSOMYG00000000708	4.85436	0.000173157	VEGFA	vascular endothelial growth factor A [Source:HGNC Symbol;Acc:HGNC:12680]		0	0	0	5	17	10	13
ENSOMYG00000013956	4.85125	5.89e-22	CH25H	cholesterol 25-hydroxylase [Source:HGNC Symbol;Acc:HGNC:1907]		3	2	2	54	55	73	71
ENSOMYG00000073611	4.81825	0.00242903				0	0	0	8	1	6	2
ENSOMYG00000048871	4.8016	3.29e-15				67	45	45	2128	851	840	323
ENSOMYG00000072568	4.79821	1.13e-10				9	5	7	347	99	87	56
ENSOMYG00000054564	4.79059	0.000566465				0	0	1	5	9	3	9
ENSOMYG00000010247	4.77042	0.00245466	IL27	interleukin 27 [Source:HGNC Symbol;Acc:HGNC:19157]		0	0	0	1	5	7	3
ENSOMYG00000050484	4.76559	0.00149716				0	0	0	3	4	6	3
ENSOMYG00000075888	4.75702	0.00188363	HSPA1L	heat shock protein family A (Hsp70) member 1 like [Source:HGNC Symbol;Acc:HGNC:5234]		0	0	0	7	2	4	3
ENSOMYG00000035936	4.75334	0.0018923	SLC9A1	solute carrier family 9 member A1 [Source:HGNC Symbol;Acc:HGNC:11071]		0	0	0	4	2	3	7
ENSOMYG00000062464	4.74475	5.87e-11				15	20	24	740	281	276	109
ENSOMYG00000062858	4.74357	7.86e-12				138	97	145	5622	1978	1213	844
ENSOMYG00000061413	4.7433	1.79e-14				401	232	321	12120	4769	4658	1967
ENSOMYG00000048976	4.73476	2.67e-19	ATF3	activating transcription factor 3 [Source:HGNC Symbol;Acc:HGNC:785]		160	135	130	5376	3998	5328	5448
ENSOMYG00000060476	4.72392	0.00260935	RTL1	retrotransposon Gag like 1 [Source:HGNC Symbol;Acc:HGNC:14665]		0	0	0	6	5	2	2
ENSOMYG00000055607	4.72201	2.3e-94	PLEKHO1	pleckstrin homology domain containing O1 [Source:HGNC Symbol;Acc:HGNC:24310]		17	8	14	302	248	329	320
ENSOMYG00000050589	4.71459	6.86e-14				86	53	80	2658	942	1334	408
ENSOMYG00000067875	4.69799	2.16e-13				282	144	212	7942	2875	3046	1336
ENSOMYG00000052397	4.69551	1.11e-12				39	24	27	1165	367	414	183
ENSOMYG00000051426	4.69215	6.78e-11				16	6	20	534	214	246	79
ENSOMYG00000068227	4.68085	1.48e-12				50	28	30	1338	459	589	179
ENSOMYG00000063115	4.67473	1.38e-16	EGR2	early growth response 2 [Source:HGNC Symbol;Acc:HGNC:3239]		1	4	1	87	55	32	66
ENSOMYG00000029885	4.65322	5.41e-103	FOS	Fos proto-oncogene, AP-1 transcription factor subunit [Source:HGNC Symbol;Acc:HGNC:3796]		30	20	18	354	301	442	406
ENSOMYG00000050056	4.65105	0.00442577	TXNDC2	thioredoxin domain containing 2 [Source:HGNC Symbol;Acc:HGNC:16470]		0	0	0	8	1	4	2
ENSOMYG00000046040	4.64919	7.64e-99	ALDH1A2	aldehyde dehydrogenase 1 family member A2 [Source:HGNC Symbol;Acc:HGNC:15472]		20	25	23	392	305	384	439
ENSOMYG00000026910	4.64898	9.09e-30	CXCR3	C-X-C motif chemokine receptor 3 [Source:HGNC Symbol;Acc:HGNC:4540]		22	21	10	493	407	620	525
ENSOMYG00000056344	4.64785	1.35e-11				23	9	10	435	189	264	66
ENSOMYG00000068725	4.63459	7.75e-09				1	0	4	56	21	30	13
ENSOMYG00000072380	4.63289	3.54e-10				4	1	1	71	27	48	11
ENSOMYG00000016396	4.62217	3.92e-104	CH25H	cholesterol 25-hydroxylase [Source:HGNC Symbol;Acc:HGNC:1907]		20	27	10	343	277	419	355
ENSOMYG00000004140	4.61897	0.00314026	SAMD11	sterile alpha motif domain containing 11 [Source:HGNC Symbol;Acc:HGNC:28706]		0	0	0	3	5	2	4
ENSOMYG00000057505	4.61546	0.00204853				0	1	0	11	7	4	1
ENSOMYG00000062414	4.60557	1.47e-13				140	86	132	4275	1641	1633	670
ENSOMYG00000053980	4.60251	0.00321959	SETMAR	SET domain and mariner transposase fusion gene [Source:HGNC Symbol;Acc:HGNC:10762]		0	0	0	5	4	3	2
ENSOMYG00000055288	4.58884	0.00359736				0	0	0	6	3	3	2
ENSOMYG00000068978	4.57474	0.0044411				0	0	0	7	2	3	2
ENSOMYG00000057752	4.5744	2.18e-08				0	1	4	54	12	37	15
ENSOMYG00000064532	4.56719	1.2e-12				31	13	27	730	317	343	139
ENSOMYG00000057210	4.53872	6.01e-08				8	2	5	173	54	52	29
ENSOMYG00000067028	4.52858	0.00336282				1	0	0	46	10	15	2
ENSOMYG00000003283	4.5218	7.53e-36	PLEKHO1	pleckstrin homology domain containing O1 [Source:HGNC Symbol;Acc:HGNC:24310]		7	5	5	88	96	153	104
ENSOMYG00000075366	4.51176	0.0056235				0	0	0	10	8	3	0
ENSOMYG00000053600	4.50092	1e-14				106	67	91	2827	1065	1295	458
ENSOMYG00000001474	4.48313	0.000334852				0	3	4	54	89	7	17
ENSOMYG00000063941	4.48032	8.46e-08				4	5	4	151	51	36	23
ENSOMYG00000061969	4.48008	3.73e-11				13	8	9	340	125	77	80
ENSOMYG00000074567	4.47189	0.0201078				0	0	3	42	6	4	4
ENSOMYG00000073145	4.46295	9.71e-07				3	7	1	114	50	41	15
ENSOMYG00000067019	4.46229	3.01e-08	HSPA1L	heat shock protein family A (Hsp70) member 1 like [Source:HGNC Symbol;Acc:HGNC:5234]		0	0	4	22	20	31	16
ENSOMYG00000020636	4.44828	5.78e-251	NAB1	NGFI-A binding protein 1 [Source:HGNC Symbol;Acc:HGNC:7626]		76	62	56	1037	862	1208	1065
ENSOMYG00000012504	4.4455	1.7e-137	RADIL	Rap associating with DIL domain [Source:HGNC Symbol;Acc:HGNC:22226]		95	112	83	2015	1613	2396	2054
ENSOMYG00000051414	4.44252	9.38e-08				6	10	12	258	98	96	51
ENSOMYG00000072735	4.42316	0.00235318				0	0	0	3	5	10	3
ENSOMYG00000004348	4.42128	5.08e-05	GDNF	glial cell derived neurotrophic factor [Source:HGNC Symbol;Acc:HGNC:4232]		0	1	2	13	17	6	14
ENSOMYG00000072426	4.42108	9.4e-12				45	33	37	1345	479	364	216
ENSOMYG00000007535	4.41368	0.00439418	TBC1D9	TBC1 domain family member 9 [Source:HGNC Symbol;Acc:HGNC:21710]		0	1	0	11	5	1	3
ENSOMYG00000003938	4.41229	2.04e-150	MKNK1	MAPK interacting serine/threonine kinase 1 [Source:HGNC Symbol;Acc:HGNC:7110]		30	36	35	604	546	725	731
ENSOMYG00000071587	4.40729	5.24e-06				1	1	3	40	26	11	5
ENSOMYG00000051823	4.37734	4.11e-21	TNS1	tensin 1 [Source:HGNC Symbol;Acc:HGNC:11973]		5	3	4	58	57	62	53
ENSOMYG00000052826	4.3499	0.00267434				1	1	0	18	6	7	1
ENSOMYG00000059488	4.34568	2.01e-212	BACH1	BTB domain and CNC homolog 1 [Source:HGNC Symbol;Acc:HGNC:935]		107	150	76	1855	1498	2053	1953
ENSOMYG00000051979	4.33381	4.6e-06				17	2	3	164	74	59	49
ENSOMYG00000053196	4.33011	5.64e-12				466	323	426	12174	5208	3427	2170
ENSOMYG00000074097	4.31566	4.68e-05	IL11	interleukin 11 [Source:HGNC Symbol;Acc:HGNC:5966]		2	0	0	12	11	11	13
ENSOMYG00000054283	4.31289	4.44e-07				5	4	6	143	81	27	23
ENSOMYG00000055162	4.30411	2.21e-07				5	1	1	76	16	20	11
ENSOMYG00000074424	4.26671	0.00322064				1	0	1	18	6	4	2
ENSOMYG00000073192	4.25801	0.00161866				0	1	1	8	10	9	3
ENSOMYG00000016358	4.2481	0	SLC16A3	solute carrier family 16 member 3 [Source:HGNC Symbol;Acc:HGNC:10924]		115	102	92	1553	1414	1788	1743
ENSOMYG00000017291	4.22994	5.75e-14	CSF3	colony stimulating factor 3 [Source:HGNC Symbol;Acc:HGNC:2438]		5	2	0	32	30	42	45
ENSOMYG00000053489	4.22252	0.000322526				12	3	2	132	50	35	18
ENSOMYG00000024227	4.21345	0.0038768	METTL15	methyltransferase like 15 [Source:HGNC Symbol;Acc:HGNC:26606]		1	0	0	6	3	4	5
ENSOMYG00000021668	4.21214	0	STK36	serine/threonine kinase 36 [Source:HGNC Symbol;Acc:HGNC:17209]		1008	905	803	14593	11128	16971	14097
ENSOMYG00000040901	4.1889	3.05e-22	MMRN2	multimerin 2 [Source:HGNC Symbol;Acc:HGNC:19888]		5	4	7	63	52	79	54
ENSOMYG00000075840	4.18673	1.54e-06				7	7	3	108	60	42	25
ENSOMYG00000054368	4.1802	0.0131934				0	0	0	11	0	4	3
ENSOMYG00000047623	4.1637	8.68e-124	NAB1	NGFI-A binding protein 1 [Source:HGNC Symbol;Acc:HGNC:7626]		118	62	81	1409	1136	1670	1458
ENSOMYG00000067410	4.15048	6.31e-132	DUSP8	dual specificity phosphatase 8 [Source:HGNC Symbol;Acc:HGNC:3074]		43	58	47	845	670	942	831
ENSOMYG00000069074	4.14995	2.81e-13				5	6	5	121	65	58	19
ENSOMYG00000056690	4.13392	0.00214478	WDR81	WD repeat domain 81 [Source:HGNC Symbol;Acc:HGNC:26600]		1	1	0	4	6	8	10
ENSOMYG00000072660	4.11953	6.95e-107	CD83	CD83 molecule [Source:HGNC Symbol;Acc:HGNC:1703]		31	31	14	382	333	448	368
ENSOMYG00000071653	4.11628	0.00259254				3	0	0	58	17	12	6
ENSOMYG00000025552	4.10178	0.00633216	MIDN	midnolin [Source:HGNC Symbol;Acc:HGNC:16298]		0	0	1	3	2	6	6
ENSOMYG00000016230	4.09223	0.00442576	CCN2	cellular communication network factor 2 [Source:HGNC Symbol;Acc:HGNC:2500]		2	0	0	7	1	11	9
ENSOMYG00000076071	4.06932	0.00763891				0	0	1	19	2	3	3
ENSOMYG00000002207	4.06335	7.89e-189	FOS	Fos proto-oncogene, AP-1 transcription factor subunit [Source:HGNC Symbol;Acc:HGNC:3796]		84	68	44	923	662	994	881
ENSOMYG00000003763	4.06165	2.3e-17	RIPK2	receptor interacting serine/threonine kinase 2 [Source:HGNC Symbol;Acc:HGNC:10020]		1	11	3	60	40	66	48
ENSOMYG00000036861	4.05942	9.93e-223	JUN	Jun proto-oncogene, AP-1 transcription factor subunit [Source:HGNC Symbol;Acc:HGNC:6204]		807	753	669	11081	8553	12717	11327
ENSOMYG00000025525	4.04838	1.57e-255	CBARP	CACN subunit beta associated regulatory protein [Source:HGNC Symbol;Acc:HGNC:28617]		96	104	86	1359	1093	1555	1376
ENSOMYG00000055852	4.03585	4.52e-07				29	22	19	682	200	107	85
ENSOMYG00000064935	4.03068	0.0121914				0	1	1	20	2	1	3
ENSOMYG00000048323	4.02821	0.0168727				0	1	0	4	6	0	5
ENSOMYG00000002130	4.014	3.27e-14	ADGRG1	adhesion G protein-coupled receptor G1 [Source:HGNC Symbol;Acc:HGNC:4512]		2	4	5	68	23	58	35
ENSOMYG00000060881	4.00942	1.22e-153	SLC16A3	solute carrier family 16 member 3 [Source:HGNC Symbol;Acc:HGNC:10924]		48	51	42	618	528	817	710
ENSOMYG00000016735	4.00479	3.39e-85	CSRNP1	cysteine and serine rich nuclear protein 1 [Source:HGNC Symbol;Acc:HGNC:14300]		21	23	30	332	249	441	408
ENSOMYG00000033100	4.00476	2.17e-06	PDE3A	phosphodiesterase 3A [Source:HGNC Symbol;Acc:HGNC:8778]		1	0	1	10	15	17	22
ENSOMYG00000069767	4.00224	2.85e-70	ERRFI1	ERBB receptor feedback inhibitor 1 [Source:HGNC Symbol;Acc:HGNC:18185]		16	19	21	207	195	282	213
ENSOMYG00000015906	3.99721	3.91e-09	C2CD5	C2 calcium dependent domain containing 5 [Source:HGNC Symbol;Acc:HGNC:29062]		0	1	1	17	21	32	33
ENSOMYG00000062025	3.94656	1.89e-05				2	2	1	26	15	14	5
ENSOMYG00000058990	3.91989	2.08e-08				5	7	16	188	56	142	43
ENSOMYG00000060632	3.91478	2.67e-16				2	9	8	120	51	84	37
ENSOMYG00000024753	3.91334	1.71e-150	BTG3	BTG anti-proliferation factor 3 [Source:HGNC Symbol;Acc:HGNC:1132]		115	119	97	1541	1270	1694	1570
ENSOMYG00000010005	3.9097	2.67e-87	TNIP2	TNFAIP3 interacting protein 2 [Source:HGNC Symbol;Acc:HGNC:19118]		27	33	15	313	301	366	304
ENSOMYG00000003746	3.90636	1.11e-182	TNIP2	TNFAIP3 interacting protein 2 [Source:HGNC Symbol;Acc:HGNC:19118]		68	81	46	820	661	920	847
ENSOMYG00000069317	3.89461	0.0250312	SCG3	secretogranin III [Source:HGNC Symbol;Acc:HGNC:13707]		1	0	0	0	2	8	5
ENSOMYG00000013030	3.89132	9.79e-24	TNFRSF9	TNF receptor superfamily member 9 [Source:HGNC Symbol;Acc:HGNC:11924]		97	97	59	1216	1120	1652	1514
ENSOMYG00000069209	3.89053	6.32e-05				0	1	1	13	6	10	19
ENSOMYG00000066581	3.87715	0.0271177				0	0	0	10	2	1	1
ENSOMYG00000055684	3.86936	0.0173652	C17orf97	chromosome 17 open reading frame 97 [Source:HGNC Symbol;Acc:HGNC:33800]		0	1	0	3	3	1	7
ENSOMYG00000030444	3.86051	4.78e-167	RNF223	ring finger protein 223 [Source:HGNC Symbol;Acc:HGNC:40020]		421	413	344	5226	4139	5622	5445
ENSOMYG00000020137	3.84797	0.018771	CACNA1B	calcium voltage-gated channel subunit alpha1 B [Source:HGNC Symbol;Acc:HGNC:1389]		0	1	0	2	4	7	1
ENSOMYG00000074590	3.84	3.05e-10				15	20	16	280	115	312	52
ENSOMYG00000047667	3.8077	0.000121878	ARHGAP6	Rho GTPase activating protein 6 [Source:HGNC Symbol;Acc:HGNC:676]		0	1	0	10	10	18	7
ENSOMYG00000070565	3.80568	2.31e-19				11	12	11	197	79	148	47
ENSOMYG00000052228	3.80274	0.00238528				0	3	0	12	4	15	3
ENSOMYG00000050511	3.80028	0.021234	TRBV18	T cell receptor beta variable 18 [Source:HGNC Symbol;Acc:HGNC:12193]		0	1	0	2	5	1	5
ENSOMYG00000068380	3.78595	0.00143569				0	1	1	12	8	11	2
ENSOMYG00000031427	3.78511	0.0175681	LARS1	leucyl-tRNA synthetase 1 [Source:HGNC Symbol;Acc:HGNC:6512]		0	1	0	2	5	3	3
ENSOMYG00000058146	3.78175	0.0275077	HSPA8	heat shock protein family A (Hsp70) member 8 [Source:HGNC Symbol;Acc:HGNC:5241]		0	0	1	3	1	9	1
ENSOMYG00000043265	3.77035	3.13e-10	IL12A	interleukin 12A [Source:HGNC Symbol;Acc:HGNC:5969]		6	1	2	25	18	32	34
ENSOMYG00000031854	3.75938	2.9e-23	FGF1	fibroblast growth factor 1 [Source:HGNC Symbol;Acc:HGNC:3665]		3	10	2	80	48	86	80
ENSOMYG00000005094	3.73611	5.33e-107	IL1B	interleukin 1 beta [Source:HGNC Symbol;Acc:HGNC:5992]		119	91	67	1176	937	1225	1176
ENSOMYG00000047983	3.73393	6.44e-06				1	3	1	32	21	13	6
ENSOMYG00000062023	3.73051	1.85e-08				9	7	13	178	69	146	29
ENSOMYG00000076625	3.73011	0.0235781	ARHGEF17	Rho guanine nucleotide exchange factor 17 [Source:HGNC Symbol;Acc:HGNC:21726]		1	0	0	5	1	2	5
ENSOMYG00000029066	3.72432	0.0220462	CYP8B1	cytochrome P450 family 8 subfamily B member 1 [Source:HGNC Symbol;Acc:HGNC:2653]		1	0	0	5	1	3	4
ENSOMYG00000002090	3.72278	4.83e-272	NAB2	NGFI-A binding protein 2 [Source:HGNC Symbol;Acc:HGNC:7627]		530	443	363	4358	3428	5400	4521
ENSOMYG00000028889	3.70615	0.0476401				0	0	1	7	4	0	1
ENSOMYG00000006122	3.69588	1.66e-80	DUSP1	dual specificity phosphatase 1 [Source:HGNC Symbol;Acc:HGNC:3064]		39	23	26	295	215	306	342
ENSOMYG00000057998	3.69307	9.14e-10				17	32	19	342	115	292	79
ENSOMYG00000039324	3.69224	3.58e-140	WDR20	WD repeat domain 20 [Source:HGNC Symbol;Acc:HGNC:19667]		59	53	35	479	421	602	536
ENSOMYG00000022560	3.67348	1.83e-135	KLF11	Kruppel like factor 11 [Source:HGNC Symbol;Acc:HGNC:11811]		49	66	44	546	418	639	530
ENSOMYG00000014395	3.65602	1.45e-35	IER2	immediate early response 2 [Source:HGNC Symbol;Acc:HGNC:28871]		5	17	9	135	108	173	153
ENSOMYG00000018123	3.64857	2.58e-214	JUN	Jun proto-oncogene, AP-1 transcription factor subunit [Source:HGNC Symbol;Acc:HGNC:6204]		187	128	163	1655	1281	1774	1685
ENSOMYG00000032401	3.6395	0	JUN	Jun proto-oncogene, AP-1 transcription factor subunit [Source:HGNC Symbol;Acc:HGNC:6204]		317	352	280	3150	2598	3571	3388
ENSOMYG00000015965	3.62885	3.5e-32	OTUD1	OTU deubiquitinase 1 [Source:HGNC Symbol;Acc:HGNC:27346]		11	6	8	108	82	111	83
ENSOMYG00000021413	3.62634	3.64e-15	ODC1	ornithine decarboxylase 1 [Source:HGNC Symbol;Acc:HGNC:8109]		71	81	48	957	853	1111	1015
ENSOMYG00000020238	3.62294	6.01e-05	SPECC1L	sperm antigen with calponin homology and coiled-coil domains 1 like [Source:HGNC Symbol;Acc:HGNC:29022]		0	0	2	9	5	22	26
ENSOMYG00000056852	3.60481	2.33e-14				4	6	8	112	45	77	31
ENSOMYG00000011179	3.60406	1.9e-200	JUNB	JunB proto-oncogene, AP-1 transcription factor subunit [Source:HGNC Symbol;Acc:HGNC:6205]		367	322	282	2862	2341	3319	2974
ENSOMYG00000021465	3.60098	5.41e-07	AOX1	aldehyde oxidase 1 [Source:HGNC Symbol;Acc:HGNC:553]		1	2	2	14	14	19	21
ENSOMYG00000064982	3.59686	4.32e-13				10	11	8	141	50	88	29
ENSOMYG00000064409	3.59567	2.77e-05				2	6	0	45	20	11	7
ENSOMYG00000072801	3.58874	8.06e-10				28	26	27	375	140	294	82
ENSOMYG00000031584	3.58717	2.31e-195	MARCKSL1	MARCKS like 1 [Source:HGNC Symbol;Acc:HGNC:7142]		113	93	85	943	781	1163	912
ENSOMYG00000021560	3.58477	5.88e-63	CYP26B1	cytochrome P450 family 26 subfamily B member 1 [Source:HGNC Symbol;Acc:HGNC:20581]		23	15	23	205	159	207	224
ENSOMYG00000049695	3.57862	2.39e-14				2	11	9	113	46	108	36
ENSOMYG00000029287	3.57251	0.0190502	NUAK1	NUAK family kinase 1 [Source:HGNC Symbol;Acc:HGNC:14311]		0	1	1	4	9	2	3
ENSOMYG00000022316	3.57011	7.39e-06	TMEM178B	transmembrane protein 178B [Source:HGNC Symbol;Acc:HGNC:44112]		1	2	1	20	9	14	14
ENSOMYG00000019643	3.56588	2.46e-08	CBARP	CACN subunit beta associated regulatory protein [Source:HGNC Symbol;Acc:HGNC:28617]		1	1	5	26	20	36	14
ENSOMYG00000054446	3.55937	4.87e-08				6	4	1	51	14	30	17
ENSOMYG00000064553	3.55569	6.37e-06				2	1	6	31	18	31	6
ENSOMYG00000011221	3.55009	0.0172671	TRIOBP	TRIO and F-actin binding protein [Source:HGNC Symbol;Acc:HGNC:17009]		1	1	0	5	7	4	2
ENSOMYG00000008329	3.54338	4.76e-20	ROCK2	Rho associated coiled-coil containing protein kinase 2 [Source:HGNC Symbol;Acc:HGNC:10252]		7	9	2	62	41	66	54
ENSOMYG00000025367	3.53933	1.01e-177	JUN	Jun proto-oncogene, AP-1 transcription factor subunit [Source:HGNC Symbol;Acc:HGNC:6204]		477	457	364	3842	2979	3942	3880
ENSOMYG00000038933	3.52711	2.46e-12	ARL14	ADP ribosylation factor like GTPase 14 [Source:HGNC Symbol;Acc:HGNC:22974]		5	3	4	26	40	32	66
ENSOMYG00000029128	3.52279	5.69e-13	SULT2B1	sulfotransferase family 2B member 1 [Source:HGNC Symbol;Acc:HGNC:11459]		3	5	1	37	29	38	33
ENSOMYG00000040827	3.50123	7.24e-56	PIM3	Pim-3 proto-oncogene, serine/threonine kinase [Source:HGNC Symbol;Acc:HGNC:19310]		15	19	23	186	154	183	200
ENSOMYG00000073989	3.49983	0.00329282	MAP7D3	MAP7 domain containing 3 [Source:HGNC Symbol;Acc:HGNC:25742]		0	1	1	6	6	4	11
ENSOMYG00000069702	3.49942	3.14e-10				54	80	100	973	394	883	272
ENSOMYG00000001700	3.48871	7.49e-102	PALLD	palladin, cytoskeletal associated protein [Source:HGNC Symbol;Acc:HGNC:17068]		384	413	315	2624	2491	3672	3026
ENSOMYG00000043844	3.48592	0.0204459	TMEM178B	transmembrane protein 178B [Source:HGNC Symbol;Acc:HGNC:44112]		2	0	0	5	2	6	5
ENSOMYG00000011017	3.48563	3.88e-05	EML5	EMAP like 5 [Source:HGNC Symbol;Acc:HGNC:18197]		1	2	2	7	7	19	22
ENSOMYG00000071421	3.47732	6.63e-39	SOX9	SRY-box transcription factor 9 [Source:HGNC Symbol;Acc:HGNC:11204]		12	17	19	212	140	204	217
ENSOMYG00000057614	3.46546	5.17e-12				115	127	154	1757	654	1496	444
ENSOMYG00000068436	3.46417	2.6e-170				125	89	113	986	821	1170	1014
ENSOMYG00000049961	3.4614	2.35e-11				45	44	51	529	208	563	160
ENSOMYG00000041967	3.45452	3.11e-170	TNFAIP3	TNF alpha induced protein 3 [Source:HGNC Symbol;Acc:HGNC:11896]		123	135	125	1061	988	1442	1119
ENSOMYG00000058374	3.45268	2.75e-275	DNAJB1	DnaJ heat shock protein family (Hsp40) member B1 [Source:HGNC Symbol;Acc:HGNC:5270]		1146	1320	974	10184	8721	10924	11000
ENSOMYG00000066712	3.45045	6.05e-11				148	240	250	3018	1077	2032	738
ENSOMYG00000069471	3.44337	0.000106293	SULF1	sulfatase 1 [Source:HGNC Symbol;Acc:HGNC:20391]		2	1	0	9	10	12	12
ENSOMYG00000062347	3.4402	2.15e-66	FOSL2	FOS like 2, AP-1 transcription factor subunit [Source:HGNC Symbol;Acc:HGNC:3798]		25	23	26	217	209	229	232
ENSOMYG00000011306	3.43476	1e-218	CSRNP1	cysteine and serine rich nuclear protein 1 [Source:HGNC Symbol;Acc:HGNC:14300]		136	138	105	1122	939	1181	1102
ENSOMYG00000009436	3.42916	0.0248472	CDCP1	CUB domain containing protein 1 [Source:HGNC Symbol;Acc:HGNC:24357]		0	0	0	2	6	5	4
ENSOMYG00000051741	3.428	0.0321295	TPO	thyroid peroxidase [Source:HGNC Symbol;Acc:HGNC:12015]		2	0	0	3	8	2	3
ENSOMYG00000045841	3.42777	5.42e-234	PIK3R5	phosphoinositide-3-kinase regulatory subunit 5 [Source:HGNC Symbol;Acc:HGNC:30035]		165	151	136	1265	1149	1528	1282
ENSOMYG00000021479	3.42166	0.00390859				14	5	14	149	121	13	11
ENSOMYG00000052194	3.41056	5.49e-14				10	11	13	112	54	150	32
ENSOMYG00000034531	3.40914	8.66e-27	CREM	cAMP responsive element modulator [Source:HGNC Symbol;Acc:HGNC:2352]		8	4	13	84	66	95	79
ENSOMYG00000064826	3.40841	2.43e-192	ZFP36L1	ZFP36 ring finger protein like 1 [Source:HGNC Symbol;Acc:HGNC:1107]		246	205	166	1908	1470	2120	1934
ENSOMYG00000016996	3.40702	5.21e-13	IL17RC	interleukin 17 receptor C [Source:HGNC Symbol;Acc:HGNC:18358]		4	4	5	27	30	52	36
ENSOMYG00000052441	3.40327	0.0254338				0	2	0	3	4	7	3
ENSOMYG00000001432	3.39543	7.11e-104	ALAS1	5'-aminolevulinate synthase 1 [Source:HGNC Symbol;Acc:HGNC:396]		1031	827	743	8119	6692	9932	8515
ENSOMYG00000048663	3.39367	2.68e-14				13	6	6	106	39	67	38
ENSOMYG00000041602	3.38556	2.26e-55	SLC25A33	solute carrier family 25 member 33 [Source:HGNC Symbol;Acc:HGNC:29681]		25	26	19	156	145	220	197
ENSOMYG00000026508	3.37795	1.22e-129	BTG3	BTG anti-proliferation factor 3 [Source:HGNC Symbol;Acc:HGNC:1132]		95	74	57	699	503	770	700
ENSOMYG00000008231	3.37242	7.93e-245	NDEL1	nudE neurodevelopment protein 1 like 1 [Source:HGNC Symbol;Acc:HGNC:17620]		179	197	174	1596	1259	1736	1567
ENSOMYG00000028882	3.37198	0.0279179	ASTE1	asteroid homolog 1 [Source:HGNC Symbol;Acc:HGNC:25021]		0	1	1	5	2	8	2
ENSOMYG00000071524	3.37184	4.44e-10				44	50	50	516	194	512	155
ENSOMYG00000053460	3.36619	1.51e-12				528	742	734	8306	3158	6083	2382
ENSOMYG00000064739	3.36592	0.000165453	FAM107A	family with sequence similarity 107 member A [Source:HGNC Symbol;Acc:HGNC:30827]		1	2	1	8	10	13	10
ENSOMYG00000033908	3.36382	3.01e-35	HMGA2	high mobility group AT-hook 2 [Source:HGNC Symbol;Acc:HGNC:5009]		12	21	23	127	121	159	120
ENSOMYG00000014619	3.3628	0.000189446	LRRC32	leucine rich repeat containing 32 [Source:HGNC Symbol;Acc:HGNC:4161]		34	45	48	253	204	336	275
ENSOMYG00000025813	3.36063	1.06e-60	DUSP16	dual specificity phosphatase 16 [Source:HGNC Symbol;Acc:HGNC:17909]		34	41	36	246	203	380	273
ENSOMYG00000030500	3.35824	2.03e-06	FFAR2	free fatty acid receptor 2 [Source:HGNC Symbol;Acc:HGNC:4501]		5	0	2	23	12	28	11
ENSOMYG00000067802	3.35506	1.06e-10				6	6	5	52	20	63	23
ENSOMYG00000002086	3.35436	3.84e-90	NFKBIE	NFKB inhibitor epsilon [Source:HGNC Symbol;Acc:HGNC:7799]		294	235	239	2456	1991	2639	2629
ENSOMYG00000069420	3.33924	3.33e-13				333	461	470	5385	2304	3206	1602
ENSOMYG00000011816	3.32832	8.68e-09	GRB7	growth factor receptor bound protein 7 [Source:HGNC Symbol;Acc:HGNC:4567]		1	4	2	36	19	19	30
ENSOMYG00000035344	3.32409	6.47e-37	SOX9	SRY-box transcription factor 9 [Source:HGNC Symbol;Acc:HGNC:11204]		15	22	15	183	153	237	192
ENSOMYG00000038385	3.3172	2.34e-105	ZC3H12A	zinc finger CCCH-type containing 12A [Source:HGNC Symbol;Acc:HGNC:26259]		69	79	42	477	380	593	572
ENSOMYG00000062700	3.31185	0.0336924	MAFG	MAF bZIP transcription factor G [Source:HGNC Symbol;Acc:HGNC:6781]		0	1	0	4	2	2	8
ENSOMYG00000015444	3.31183	1.94e-76	PPARGC1B	PPARG coactivator 1 beta [Source:HGNC Symbol;Acc:HGNC:30022]		39	57	34	326	322	467	385
ENSOMYG00000008693	3.30838	1.18e-07	ARHGAP39	Rho GTPase activating protein 39 [Source:HGNC Symbol;Acc:HGNC:29351]		6	3	0	25	12	30	20
ENSOMYG00000059382	3.30778	0.0336173	CCDC40	coiled-coil domain containing 40 [Source:HGNC Symbol;Acc:HGNC:26090]		0	1	1	1	4	7	4
ENSOMYG00000008241	3.30508	7.05e-86	CCL4	C-C motif chemokine ligand 4 [Source:HGNC Symbol;Acc:HGNC:10630]		74	95	86	708	538	588	640
ENSOMYG00000037402	3.29922	0.00146854	ARHGAP28	Rho GTPase activating protein 28 [Source:HGNC Symbol;Acc:HGNC:25509]		2	0	1	10	7	6	8
ENSOMYG00000059305	3.29897	4.14e-11				243	340	319	3341	1242	3035	955
ENSOMYG00000013405	3.29743	9.18e-18	DDIT3	DNA damage inducible transcript 3 [Source:HGNC Symbol;Acc:HGNC:2726]		89	59	76	805	663	869	893
ENSOMYG00000075804	3.29438	5.06e-05				2	2	3	31	5	19	9
ENSOMYG00000068420	3.29068	7.74e-14	SLC25A33	solute carrier family 25 member 33 [Source:HGNC Symbol;Acc:HGNC:29681]		237	224	190	2516	2084	2889	2583
ENSOMYG00000043650	3.27732	2.39e-25	ETS2	ETS proto-oncogene 2, transcription factor [Source:HGNC Symbol;Acc:HGNC:3489]		17	27	8	100	88	116	133
ENSOMYG00000043103	3.27543	1.44e-06	P2RY14	purinergic receptor P2Y14 [Source:HGNC Symbol;Acc:HGNC:16442]		6	0	4	34	15	14	21
ENSOMYG00000009674	3.26843	3.45e-60	CHN1	chimerin 1 [Source:HGNC Symbol;Acc:HGNC:1943]		36	30	17	231	203	282	273
ENSOMYG00000052708	3.26214	0.0380977	SAMD9	sterile alpha motif domain containing 9 [Source:HGNC Symbol;Acc:HGNC:1348]		0	0	2	4	5	2	4
ENSOMYG00000071865	3.2559	5.13e-16				603	509	440	5739	4513	6126	5909
ENSOMYG00000026824	3.25366	0.00503943	IL11	interleukin 11 [Source:HGNC Symbol;Acc:HGNC:5966]		0	0	4	8	3	7	14
ENSOMYG00000019584	3.25265	0.0348554	NYNRIN	NYN domain and retroviral integrase containing [Source:HGNC Symbol;Acc:HGNC:20165]		1	1	0	5	3	2	5
ENSOMYG00000059774	3.25075	0.0174142	PAX9	paired box 9 [Source:HGNC Symbol;Acc:HGNC:8623]		2	0	1	2	7	2	11
ENSOMYG00000049002	3.23467	0.00029653				1	0	6	38	9	18	5
ENSOMYG00000077117	3.23156	3.41e-11				56	65	63	681	270	550	177
ENSOMYG00000031235	3.22465	3.83e-12				6	2	4	25	30	43	44
ENSOMYG00000072398	3.22321	3.43e-15				8	11	7	112	69	67	38
ENSOMYG00000060290	3.21795	8.26e-13				217	255	267	2670	1093	2264	774
ENSOMYG00000070055	3.21236	3.97e-05	PTPRR	protein tyrosine phosphatase receptor type R [Source:HGNC Symbol;Acc:HGNC:9680]		1	4	1	10	15	14	12
ENSOMYG00000011681	3.20913	0.00090106	ETV5	ETS variant transcription factor 5 [Source:HGNC Symbol;Acc:HGNC:3494]		1	0	3	13	7	5	12
ENSOMYG00000065973	3.20794	2.12e-08				4	8	6	48	24	74	13
ENSOMYG00000007511	3.20458	5.09e-257	FAM117B	family with sequence similarity 117 member B [Source:HGNC Symbol;Acc:HGNC:14440]		290	246	230	1901	1588	2283	1972
ENSOMYG00000011029	3.20376	0	TIMP3	TIMP metallopeptidase inhibitor 3 [Source:HGNC Symbol;Acc:HGNC:11822]		2346	2147	1832	15192	13097	18455	16440
ENSOMYG00000040395	3.19972	3.43e-42	ADAM28	ADAM metallopeptidase domain 28 [Source:HGNC Symbol;Acc:HGNC:206]		22	19	16	133	98	142	140
ENSOMYG00000060553	3.19275	7.77e-09				61	78	85	733	352	527	218
ENSOMYG00000058379	3.19037	3.04e-06				0	3	8	42	16	37	11
ENSOMYG00000011149	3.17888	0.00036686	DDIT4L	DNA damage inducible transcript 4 like [Source:HGNC Symbol;Acc:HGNC:30555]		164	190	143	3336	2768	3586	3558
ENSOMYG00000064969	3.17587	7.93e-14				5	6	5	32	35	43	41
ENSOMYG00000058225	3.17193	2.38e-114	DUSP16	dual specificity phosphatase 16 [Source:HGNC Symbol;Acc:HGNC:17909]		214	224	166	1230	1077	1534	1387
ENSOMYG00000071241	3.16813	2.11e-10				8	5	6	69	29	87	20
ENSOMYG00000049627	3.16074	5.6e-07				19	24	37	315	100	152	88
ENSOMYG00000004339	3.15921	7.46e-50	ZNF703	zinc finger protein 703 [Source:HGNC Symbol;Acc:HGNC:25883]		23	29	20	197	161	257	187
ENSOMYG00000010447	3.15329	0.000850238	HSPA1L	heat shock protein family A (Hsp70) member 1 like [Source:HGNC Symbol;Acc:HGNC:5234]		2	0	3	10	7	23	4
ENSOMYG00000051243	3.15249	2.64e-11				323	380	443	3989	1520	3408	1089
ENSOMYG00000027318	3.14298	1.1e-283	IRF2BP2	interferon regulatory factor 2 binding protein 2 [Source:HGNC Symbol;Acc:HGNC:21729]		828	641	638	4958	4076	5676	4750
ENSOMYG00000044175	3.13883	2.87e-55	SCN2A	sodium voltage-gated channel alpha subunit 2 [Source:HGNC Symbol;Acc:HGNC:10588]		23	34	21	183	165	203	213
ENSOMYG00000050983	3.13594	1.01e-06				17	16	28	245	70	141	54
ENSOMYG00000063116	3.13257	2.79e-15				147	229	245	2022	942	1683	803
ENSOMYG00000037470	3.13059	1.46e-143	PIK3CB	phosphatidylinositol-4,5-bisphosphate 3-kinase catalytic subunit beta [Source:HGNC Symbol;Acc:HGNC:8976]		222	194	150	1373	1157	1688	1467
ENSOMYG00000005155	3.12987	1.73e-46	ARRDC3	arrestin domain containing 3 [Source:HGNC Symbol;Acc:HGNC:29263]		68	120	91	780	663	952	736
ENSOMYG00000053970	3.12935	1.33e-80				95	73	54	558	378	485	481
ENSOMYG00000058956	3.11425	3.09e-63	IER2	immediate early response 2 [Source:HGNC Symbol;Acc:HGNC:28871]		98	90	91	736	566	957	835
ENSOMYG00000059597	3.1082	1.22e-235	DNAJB2	DnaJ heat shock protein family (Hsp40) member B2 [Source:HGNC Symbol;Acc:HGNC:5228]		328	301	276	2096	1892	2267	2113
ENSOMYG00000018888	3.10804	1.95e-06	TNF	tumor necrosis factor [Source:HGNC Symbol;Acc:HGNC:11892]		5	0	2	16	17	19	16
ENSOMYG00000034175	3.10323	0.00106071	TGM1	transglutaminase 1 [Source:HGNC Symbol;Acc:HGNC:11777]		0	1	0	11	11	14	5
ENSOMYG00000016068	3.09863	6.15e-291	HIVEP2	HIVEP zinc finger 2 [Source:HGNC Symbol;Acc:HGNC:4921]		401	348	311	2283	1927	2694	2403
ENSOMYG00000046778	3.09485	0.0188593	HCAR2	hydroxycarboxylic acid receptor 2 [Source:HGNC Symbol;Acc:HGNC:24827]		0	1	2	2	5	10	4
ENSOMYG00000017011	3.08524	6.27e-06	KLF4	Kruppel like factor 4 [Source:HGNC Symbol;Acc:HGNC:6348]		4	1	2	15	12	21	13
ENSOMYG00000065238	3.08209	4.67e-106	IER3	immediate early response 3 [Source:HGNC Symbol;Acc:HGNC:5392]		788	608	587	5115	3970	5646	5129
ENSOMYG00000055133	3.07928	4.31e-11				11	15	17	134	56	86	36
ENSOMYG00000069725	3.07758	0.0326424	EPN2	epsin 2 [Source:HGNC Symbol;Acc:HGNC:18639]		1	0	2	1	2	5	13
ENSOMYG00000044952	3.07085	7.72e-116	PDE4B	phosphodiesterase 4B [Source:HGNC Symbol;Acc:HGNC:8781]		117	97	92	710	636	786	823
ENSOMYG00000021944	3.06698	1.28e-195	RELB	RELB proto-oncogene, NF-kB subunit [Source:HGNC Symbol;Acc:HGNC:9956]		591	595	537	3528	2855	4333	3824
ENSOMYG00000040246	3.06374	0.0187009	UNC45B	unc-45 myosin chaperone B [Source:HGNC Symbol;Acc:HGNC:14304]		1	0	2	2	6	6	6
ENSOMYG00000018588	3.06259	3.94e-05	ERP27	endoplasmic reticulum protein 27 [Source:HGNC Symbol;Acc:HGNC:26495]		3	2	2	14	6	16	18
ENSOMYG00000062433	3.05951	0.000336944	NFIL3	nuclear factor, interleukin 3 regulated [Source:HGNC Symbol;Acc:HGNC:7787]		3	3	0	11	15	14	5
ENSOMYG00000030381	3.04704	2.1e-211	TAGAP	T cell activation RhoGTPase activating protein [Source:HGNC Symbol;Acc:HGNC:15669]		270	239	221	1701	1322	1941	1740
ENSOMYG00000069938	3.04368	2.91e-151	NDEL1	nudE neurodevelopment protein 1 like 1 [Source:HGNC Symbol;Acc:HGNC:17620]		292	227	167	1626	1213	1673	1567
ENSOMYG00000061751	3.03257	0.0312664				0	1	2	2	1	11	7
ENSOMYG00000050911	3.02843	0.00647997	IL2RB	interleukin 2 receptor subunit beta [Source:HGNC Symbol;Acc:HGNC:6009]		0	1	2	11	6	5	4
ENSOMYG00000025566	3.0201	1.42e-05	MITF	melanocyte inducing transcription factor [Source:HGNC Symbol;Acc:HGNC:7105]		3	4	1	16	10	14	18
ENSOMYG00000049811	3.01884	1.95e-11				76	102	111	1093	388	607	336
ENSOMYG00000032644	3.01859	3.54e-15	CSRNP3	cysteine and serine rich nuclear protein 3 [Source:HGNC Symbol;Acc:HGNC:30729]		7	15	5	42	45	53	59
ENSOMYG00000070494	3.01855	7.31e-07				4	0	2	20	20	35	16
ENSOMYG00000061754	3.01585	3.29e-10	HUNK	hormonally up-regulated Neu-associated kinase [Source:HGNC Symbol;Acc:HGNC:13326]		7	2	1	36	35	44	32
ENSOMYG00000008780	3.01365	2.96e-34	NLRC3	NLR family CARD domain containing 3 [Source:HGNC Symbol;Acc:HGNC:29889]		21	46	23	234	180	284	251
ENSOMYG00000056863	3.01034	7.24e-42	ITPRIPL2	ITPRIP like 2 [Source:HGNC Symbol;Acc:HGNC:27257]		33	20	32	182	149	206	144
ENSOMYG00000056198	3.007	0.00884172				1	1	0	2	5	12	7
ENSOMYG00000012834	3.00571	0.0216213	LRRC15	leucine rich repeat containing 15 [Source:HGNC Symbol;Acc:HGNC:20818]		0	0	1	3	7	5	4
ENSOMYG00000075977	3.00333	3.01e-80	FOXQ1	forkhead box Q1 [Source:HGNC Symbol;Acc:HGNC:20951]		912	853	684	6149	4747	6968	6119
ENSOMYG00000002010	3.00179	3.36e-47	NR4A1	nuclear receptor subfamily 4 group A member 1 [Source:HGNC Symbol;Acc:HGNC:7980]		28	27	32	178	132	215	163
ENSOMYG00000017399	2.99334	8.71e-80	JUNB	JunB proto-oncogene, AP-1 transcription factor subunit [Source:HGNC Symbol;Acc:HGNC:6205]		148	159	118	822	676	966	745
ENSOMYG00000013079	2.98764	1.52e-10	IL1B	interleukin 1 beta [Source:HGNC Symbol;Acc:HGNC:5992]		2	3	8	59	31	45	52
ENSOMYG00000014722	2.98582	0.0215675	FAAP24	FA core complex associated protein 24 [Source:HGNC Symbol;Acc:HGNC:28467]		0	2	0	3	4	6	6
ENSOMYG00000053876	2.98292	4.44e-06				12	10	24	172	42	96	49
ENSOMYG00000042174	2.98132	9.2e-18	SINHCAF	SIN3-HDAC complex associated factor [Source:HGNC Symbol;Acc:HGNC:30702]		9	15	3	49	62	74	71
ENSOMYG00000073066	2.98109	0.00467113				0	1	0	11	5	12	4
ENSOMYG00000074643	2.97692	0.000553527				6	1	2	29	9	9	8
ENSOMYG00000050161	2.97314	8.25e-07				17	24	17	225	49	132	52
ENSOMYG00000001855	2.97138	1.04e-104	JUN	Jun proto-oncogene, AP-1 transcription factor subunit [Source:HGNC Symbol;Acc:HGNC:6204]		309	242	244	1653	1187	1738	1486
ENSOMYG00000041582	2.96623	0.0258752	STMN4	stathmin 4 [Source:HGNC Symbol;Acc:HGNC:16078]		0	0	1	2	4	5	8
ENSOMYG00000036677	2.96469	7.87e-98	KDM6B	lysine demethylase 6B [Source:HGNC Symbol;Acc:HGNC:29012]		72	81	56	398	345	482	416
ENSOMYG00000010218	2.96247	4.52e-16	TSHZ2	teashirt zinc finger homeobox 2 [Source:HGNC Symbol;Acc:HGNC:13010]		13	7	5	51	36	53	52
ENSOMYG00000069393	2.95899	3.7e-08				6	7	8	82	21	49	18
ENSOMYG00000055872	2.95437	5.82e-13				14	20	21	199	78	120	45
ENSOMYG00000009639	2.95287	1.04e-65	FOSL2	FOS like 2, AP-1 transcription factor subunit [Source:HGNC Symbol;Acc:HGNC:3798]		97	93	80	665	525	745	694
ENSOMYG00000042052	2.94791	3.29e-43	SULT2B1	sulfotransferase family 2B member 1 [Source:HGNC Symbol;Acc:HGNC:11459]		33	27	23	187	155	160	155
ENSOMYG00000067017	2.94109	3.56e-84	MAFK	MAF bZIP transcription factor K [Source:HGNC Symbol;Acc:HGNC:6782]		206	200	155	1258	1115	1479	1336
ENSOMYG00000002330	2.94045	2.06e-32	PHLPP2	PH domain and leucine rich repeat protein phosphatase 2 [Source:HGNC Symbol;Acc:HGNC:29149]		48	58	42	374	371	454	398
ENSOMYG00000031828	2.93465	2.12e-43	JUND	JunD proto-oncogene, AP-1 transcription factor subunit [Source:HGNC Symbol;Acc:HGNC:6206]		59	38	39	230	177	264	343
ENSOMYG00000013854	2.9344	0.0043862	F13A1	coagulation factor XIII A chain [Source:HGNC Symbol;Acc:HGNC:3531]		0	3	0	4	5	12	10
ENSOMYG00000013022	2.91714	0.0113903	SETMAR	SET domain and mariner transposase fusion gene [Source:HGNC Symbol;Acc:HGNC:10762]		1	0	0	3	12	3	17
ENSOMYG00000006145	2.91117	7.16e-161	FAM117A	family with sequence similarity 117 member A [Source:HGNC Symbol;Acc:HGNC:24179]		242	246	231	1535	1165	1819	1462
ENSOMYG00000042354	2.91096	1.48e-16	HMGA1	high mobility group AT-hook 1 [Source:HGNC Symbol;Acc:HGNC:5010]		13	6	7	57	41	68	44
ENSOMYG00000008647	2.90214	0.00108044	LZTS2	leucine zipper tumor suppressor 2 [Source:HGNC Symbol;Acc:HGNC:29381]		0	2	1	8	7	9	12
ENSOMYG00000003396	2.90126	3.26e-148	NFKBIA	NFKB inhibitor alpha [Source:HGNC Symbol;Acc:HGNC:7797]		447	367	304	2378	2023	2587	2353
ENSOMYG00000051529	2.90032	0.0307046				0	2	1	5	4	7	2
ENSOMYG00000076901	2.89859	0.000225627	CREB5	cAMP responsive element binding protein 5 [Source:HGNC Symbol;Acc:HGNC:16844]		0	0	2	20	16	19	11
ENSOMYG00000075947	2.89642	2.85e-06				6	3	1	16	14	26	15
ENSOMYG00000062322	2.89542	0.0304341				0	0	0	9	5	9	1
ENSOMYG00000068601	2.87815	3.96e-09				71	107	105	872	352	394	322
ENSOMYG00000010226	2.87284	0.0104421	PLCL2	phospholipase C like 2 [Source:HGNC Symbol;Acc:HGNC:9064]		0	1	1	5	3	9	7
ENSOMYG00000012044	2.87176	2.01e-08	ERRFI1	ERBB receptor feedback inhibitor 1 [Source:HGNC Symbol;Acc:HGNC:18185]		4	5	4	22	21	23	27
ENSOMYG00000034226	2.86227	1.52e-16	MFSD2A	major facilitator superfamily domain containing 2A [Source:HGNC Symbol;Acc:HGNC:25897]		184	166	162	1398	1083	1408	1408
ENSOMYG00000022190	2.85604	2.71e-50	ZBTB21	zinc finger and BTB domain containing 21 [Source:HGNC Symbol;Acc:HGNC:13083]		56	55	51	418	279	416	381
ENSOMYG00000013828	2.85552	5.45e-15	SIK1	salt inducible kinase 1 [Source:HGNC Symbol;Acc:HGNC:11142]		18	6	10	45	47	79	54
ENSOMYG00000027540	2.85354	9.22e-15	ARRDC3	arrestin domain containing 3 [Source:HGNC Symbol;Acc:HGNC:29263]		9	9	13	102	91	110	79
ENSOMYG00000027171	2.85345	0.0178775	PTGIS	prostaglandin I2 synthase [Source:HGNC Symbol;Acc:HGNC:9603]		1	0	3	9	2	9	4
ENSOMYG00000069615	2.85323	0.00416174				2	2	2	16	4	12	3
ENSOMYG00000012271	2.85296	3.41e-76	VKORC1L1	vitamin K epoxide reductase complex subunit 1 like 1 [Source:HGNC Symbol;Acc:HGNC:21492]		54	54	48	344	268	349	329
ENSOMYG00000058082	2.85116	3.86e-18	ZC3H12A	zinc finger CCCH-type containing 12A [Source:HGNC Symbol;Acc:HGNC:26259]		15	13	5	55	70	85	57
ENSOMYG00000006560	2.84965	1.91e-147	YRDC	yrdC N6-threonylcarbamoyltransferase domain containing [Source:HGNC Symbol;Acc:HGNC:28905]		476	425	396	2679	2146	3073	2785
ENSOMYG00000046122	2.84143	0.0458742				0	0	1	1	7	6	3
ENSOMYG00000046179	2.83697	0.00312447	SHISA2	shisa family member 2 [Source:HGNC Symbol;Acc:HGNC:20366]		0	0	3	13	5	5	18
ENSOMYG00000053896	2.83642	9.49e-27				20	15	14	85	68	91	103
ENSOMYG00000075788	2.83587	7.99e-05	WDR81	WD repeat domain 81 [Source:HGNC Symbol;Acc:HGNC:26600]		2	3	2	15	7	19	11
ENSOMYG00000021583	2.82924	6.67e-31	FOSL2	FOS like 2, AP-1 transcription factor subunit [Source:HGNC Symbol;Acc:HGNC:3798]		26	12	19	139	95	141	131
ENSOMYG00000020498	2.8175	4.47e-59	SEMA4A	semaphorin 4A [Source:HGNC Symbol;Acc:HGNC:10729]		38	40	36	206	175	259	252
ENSOMYG00000044911	2.81489	2.24e-175	SQSTM1	sequestosome 1 [Source:HGNC Symbol;Acc:HGNC:11280]		7813	7308	6094	42242	34006	49441	42210
ENSOMYG00000073602	2.80309	3.5e-32	DNAJB5	DnaJ heat shock protein family (Hsp40) member B5 [Source:HGNC Symbol;Acc:HGNC:14887]		23	23	14	115	81	116	116
ENSOMYG00000025031	2.8017	0.000884762	FRMD4B	FERM domain containing 4B [Source:HGNC Symbol;Acc:HGNC:24886]		0	4	3	18	2	27	12
ENSOMYG00000076706	2.79929	0.0448296	NCOA2	nuclear receptor coactivator 2 [Source:HGNC Symbol;Acc:HGNC:7669]		0	0	3	4	4	3	6
ENSOMYG00000016665	2.7966	1.77e-69	TRAF3	TNF receptor associated factor 3 [Source:HGNC Symbol;Acc:HGNC:12033]		74	73	52	357	250	478	402
ENSOMYG00000009782	2.79236	7.29e-92	TSHZ3	teashirt zinc finger homeobox 3 [Source:HGNC Symbol;Acc:HGNC:30700]		148	151	97	760	609	981	744
ENSOMYG00000007502	2.78912	0.0458176	DNAJC19	DnaJ heat shock protein family (Hsp40) member C19 [Source:HGNC Symbol;Acc:HGNC:30528]		0	1	0	6	1	6	4
ENSOMYG00000062036	2.78835	4.31e-104				163	153	125	697	612	860	801
ENSOMYG00000065950	2.78061	2.54e-14	TRPM3	transient receptor potential cation channel subfamily M member 3 [Source:HGNC Symbol;Acc:HGNC:17992]		8	8	11	42	36	50	48
ENSOMYG00000044727	2.78041	0.0209662	CCN2	cellular communication network factor 2 [Source:HGNC Symbol;Acc:HGNC:2500]		0	2	1	8	3	2	9
ENSOMYG00000065052	2.77955	3.49e-36	MAG	myelin associated glycoprotein [Source:HGNC Symbol;Acc:HGNC:6783]		23	26	19	145	102	143	119
ENSOMYG00000076160	2.77941	2.66e-05	NRSN1	neurensin 1 [Source:HGNC Symbol;Acc:HGNC:17881]		3	3	3	23	8	26	10
ENSOMYG00000039537	2.77553	1.46e-39	ZBTB21	zinc finger and BTB domain containing 21 [Source:HGNC Symbol;Acc:HGNC:13083]		113	125	85	743	576	810	792
ENSOMYG00000001716	2.76087	9.38e-137	YDJC	YdjC chitooligosaccharide deacetylase homolog [Source:HGNC Symbol;Acc:HGNC:27158]		196	161	134	926	716	1076	967
ENSOMYG00000024093	2.75833	1.96e-08	ADORA2B	adenosine A2b receptor [Source:HGNC Symbol;Acc:HGNC:264]		4	4	3	28	22	22	30
ENSOMYG00000061169	2.75513	6.95e-07				2	8	12	79	35	51	16
ENSOMYG00000002138	2.7523	0.0409268	SIRPB2	signal regulatory protein beta 2 [Source:HGNC Symbol;Acc:HGNC:16247]		0	1	1	5	4	2	5
ENSOMYG00000048990	2.75141	0.00855847				1	0	1	3	7	10	7
ENSOMYG00000037340	2.73883	0.0109613	RIPK2	receptor interacting serine/threonine kinase 2 [Source:HGNC Symbol;Acc:HGNC:10020]		4	1	0	4	6	8	8
ENSOMYG00000036907	2.73626	0	HSP90AA1	heat shock protein 90 alpha family class A member 1 [Source:HGNC Symbol;Acc:HGNC:5253]		8412	7938	6822	43288	34779	46175	43242
ENSOMYG00000027468	2.73448	3.33e-07	PLK2	polo like kinase 2 [Source:HGNC Symbol;Acc:HGNC:19699]		42	41	20	270	225	341	316
ENSOMYG00000006893	2.73177	1.21e-08	SQSTM1	sequestosome 1 [Source:HGNC Symbol;Acc:HGNC:11280]		5869	4960	4592	40723	31251	43026	40767
ENSOMYG00000037500	2.72948	7.9e-27	SLC43A3	solute carrier family 43 member 3 [Source:HGNC Symbol;Acc:HGNC:17466]		21	15	19	98	112	120	128
ENSOMYG00000074448	2.72094	3.55e-05				4	0	4	19	8	16	21
ENSOMYG00000012752	2.72001	5.92e-05	HSPB8	heat shock protein family B (small) member 8 [Source:HGNC Symbol;Acc:HGNC:30171]		2	2	3	11	10	16	16
ENSOMYG00000000615	2.70688	1e-22	NES	nestin [Source:HGNC Symbol;Acc:HGNC:7756]		13	28	18	89	101	120	84
ENSOMYG00000022235	2.70624	7.06e-190	HIVEP2	HIVEP zinc finger 2 [Source:HGNC Symbol;Acc:HGNC:4921]		786	759	579	3287	2885	4258	3725
ENSOMYG00000020904	2.70055	1.55e-05	PLCH2	phospholipase C eta 2 [Source:HGNC Symbol;Acc:HGNC:29037]		2	5	0	22	10	28	19
ENSOMYG00000019603	2.69679	9.24e-41	MIDN	midnolin [Source:HGNC Symbol;Acc:HGNC:16298]		36	38	39	162	155	251	171
ENSOMYG00000031868	2.6967	0.0249032	PRR7	proline rich 7, synaptic [Source:HGNC Symbol;Acc:HGNC:28130]		0	1	0	3	4	8	6
ENSOMYG00000033718	2.69503	3.05e-15	BACH2	BTB domain and CNC homolog 2 [Source:HGNC Symbol;Acc:HGNC:14078]		16	8	5	53	41	57	49
ENSOMYG00000020572	2.6748	0.0175903	ITGA1	integrin subunit alpha 1 [Source:HGNC Symbol;Acc:HGNC:6134]		0	1	0	4	8	4	9
ENSOMYG00000021921	2.67315	1.65e-47	PPFIBP2	PPFIA binding protein 2 [Source:HGNC Symbol;Acc:HGNC:9250]		57	35	38	210	148	252	238
ENSOMYG00000025615	2.67147	1.32e-21	INAVA	innate immunity activator [Source:HGNC Symbol;Acc:HGNC:25599]		22	13	14	73	81	83	74
ENSOMYG00000023817	2.66945	0.000728468	FNDC1	fibronectin type III domain containing 1 [Source:HGNC Symbol;Acc:HGNC:21184]		3	4	1	15	14	7	8
ENSOMYG00000008943	2.66469	0.022086	PCLO	piccolo presynaptic cytomatrix protein [Source:HGNC Symbol;Acc:HGNC:13406]		4	0	1	3	10	7	4
ENSOMYG00000001340	2.66093	5.23e-61	DUSP7	dual specificity phosphatase 7 [Source:HGNC Symbol;Acc:HGNC:3073]		67	46	42	247	227	274	274
ENSOMYG00000002731	2.65436	2.68e-32	CCL8	C-C motif chemokine ligand 8 [Source:HGNC Symbol;Acc:HGNC:10635]		1098	903	817	6430	4958	5922	6498
ENSOMYG00000027073	2.65204	3.46e-49	BBOX1	gamma-butyrobetaine hydroxylase 1 [Source:HGNC Symbol;Acc:HGNC:964]		62	75	99	365	310	460	384
ENSOMYG00000015813	2.65105	0.00415305	RTL1	retrotransposon Gag like 1 [Source:HGNC Symbol;Acc:HGNC:14665]		2	2	2	7	7	10	6
ENSOMYG00000070253	2.64993	0.0025029	GPR174	G protein-coupled receptor 174 [Source:HGNC Symbol;Acc:HGNC:30245]		1	2	3	12	3	11	10
ENSOMYG00000057266	2.64972	3.94e-09				17	12	13	97	35	90	26
ENSOMYG00000077204	2.64401	0.00362492	EFNB2	ephrin B2 [Source:HGNC Symbol;Acc:HGNC:3227]		0	3	2	3	10	11	11
ENSOMYG00000017435	2.63959	0.000176703	TCIM	transcriptional and immune response regulator [Source:HGNC Symbol;Acc:HGNC:1357]		11	13	6	104	81	126	85
ENSOMYG00000024454	2.63694	2.99e-08				127	87	75	773	517	365	803
ENSOMYG00000043761	2.63576	8.33e-47	IER5L	immediate early response 5 like [Source:HGNC Symbol;Acc:HGNC:23679]		44	47	51	248	204	305	309
ENSOMYG00000007248	2.63571	1.64e-05	COL8A2	collagen type VIII alpha 2 chain [Source:HGNC Symbol;Acc:HGNC:2216]		5	6	3	17	19	17	15
ENSOMYG00000043789	2.63088	3.88e-78	DDHD1	DDHD domain containing 1 [Source:HGNC Symbol;Acc:HGNC:19714]		127	136	119	674	586	754	762
ENSOMYG00000046794	2.62741	2.08e-150	JUN	Jun proto-oncogene, AP-1 transcription factor subunit [Source:HGNC Symbol;Acc:HGNC:6204]		427	366	293	1778	1346	1844	1830
ENSOMYG00000035367	2.62364	6.68e-05	PDLIM5	PDZ and LIM domain 5 [Source:HGNC Symbol;Acc:HGNC:17468]		5	4	3	18	10	19	12
ENSOMYG00000014668	2.6139	0.00127504	GSG1L	GSG1 like [Source:HGNC Symbol;Acc:HGNC:28283]		2	1	1	20	4	17	9
ENSOMYG00000009185	2.61251	2.48e-06	SORCS2	sortilin related VPS10 domain containing receptor 2 [Source:HGNC Symbol;Acc:HGNC:16698]		4	5	1	18	19	17	23
ENSOMYG00000055357	2.60509	1.61e-09				4	20	3	42	42	63	42
ENSOMYG00000021677	2.60481	1.4e-106	ZFP36L1	ZFP36 ring finger protein like 1 [Source:HGNC Symbol;Acc:HGNC:1107]		383	334	318	1930	1494	1783	1859
ENSOMYG00000005152	2.60209	0.00239928	PRDM1	PR/SET domain 1 [Source:HGNC Symbol;Acc:HGNC:9346]		2	2	2	6	8	13	7
ENSOMYG00000003882	2.60169	3.14e-37	SPRY1	sprouty RTK signaling antagonist 1 [Source:HGNC Symbol;Acc:HGNC:11269]		33	57	25	195	168	223	206
ENSOMYG00000068144	2.60024	0.000292219	EMILIN1	elastin microfibril interfacer 1 [Source:HGNC Symbol;Acc:HGNC:19880]		1	5	4	14	12	8	19
ENSOMYG00000022988	2.59837	0.0394547	C1QL3	complement C1q like 3 [Source:HGNC Symbol;Acc:HGNC:19359]		1	2	0	3	4	2	10
ENSOMYG00000000629	2.5967	0.000108575	SLC1A4	solute carrier family 1 member 4 [Source:HGNC Symbol;Acc:HGNC:10942]		52	37	66	453	383	555	491
ENSOMYG00000068290	2.59534	3.04e-29	F2R	coagulation factor II thrombin receptor [Source:HGNC Symbol;Acc:HGNC:3537]		32	32	37	202	160	232	229
ENSOMYG00000002644	2.592	0.00248052	SHE	Src homology 2 domain containing E [Source:HGNC Symbol;Acc:HGNC:27004]		1	1	1	6	17	9	10
ENSOMYG00000013237	2.58316	0.00417501				2	2	1	14	6	4	9
ENSOMYG00000064467	2.57864	2.04e-22	CLEC17A	C-type lectin domain containing 17A [Source:HGNC Symbol;Acc:HGNC:34520]		18	13	15	86	67	111	91
ENSOMYG00000028696	2.57714	0.0216426	SST	somatostatin [Source:HGNC Symbol;Acc:HGNC:11329]		4	1	0	6	5	4	8
ENSOMYG00000016105	2.57681	0.00964885	IGKV1-33	immunoglobulin kappa variable 1-33 [Source:HGNC Symbol;Acc:HGNC:5737]		3	0	1	9	3	12	5
ENSOMYG00000055787	2.57653	0.0309792				0	2	0	5	4	5	5
ENSOMYG00000066395	2.5759	2.35e-05	CACNG5	calcium voltage-gated channel auxiliary subunit gamma 5 [Source:HGNC Symbol;Acc:HGNC:1409]		5	3	4	15	21	13	16
ENSOMYG00000009118	2.57425	1.61e-96	PIK3R1	phosphoinositide-3-kinase regulatory subunit 1 [Source:HGNC Symbol;Acc:HGNC:8979]		332	237	238	1366	1193	1496	1290
ENSOMYG00000070441	2.57341	4.02e-06	NFIL3	nuclear factor, interleukin 3 regulated [Source:HGNC Symbol;Acc:HGNC:7787]		6	3	1	16	17	19	28
ENSOMYG00000022552	2.56974	4.9e-57	ZNF395	zinc finger protein 395 [Source:HGNC Symbol;Acc:HGNC:18737]		543	480	419	2522	2188	3112	2675
ENSOMYG00000000804	2.56548	7.7e-15	PAX6	paired box 6 [Source:HGNC Symbol;Acc:HGNC:8620]		10	21	10	50	46	69	62
ENSOMYG00000022194	2.56478	0.0326753	UMODL1	uromodulin like 1 [Source:HGNC Symbol;Acc:HGNC:12560]		0	0	5	5	8	5	6
ENSOMYG00000010763	2.56012	3e-70	BCL2L14	BCL2 like 14 [Source:HGNC Symbol;Acc:HGNC:16657]		163	173	126	843	634	886	854
ENSOMYG00000057168	2.55937	6.79e-06				5	7	8	50	15	38	12
ENSOMYG00000041907	2.5592	1.6e-39	ADO	2-aminoethanethiol dioxygenase [Source:HGNC Symbol;Acc:HGNC:23506]		74	64	51	298	274	442	386
ENSOMYG00000071765	2.54704	9.42e-06	ARRDC3	arrestin domain containing 3 [Source:HGNC Symbol;Acc:HGNC:29263]		86	81	78	655	560	775	629
ENSOMYG00000011991	2.54642	8.56e-25	SLA	Src like adaptor [Source:HGNC Symbol;Acc:HGNC:10902]		16	21	15	89	70	101	95
ENSOMYG00000040455	2.54283	3.88e-14	RNF144A	ring finger protein 144A [Source:HGNC Symbol;Acc:HGNC:20457]		12	10	7	43	38	67	48
ENSOMYG00000040051	2.54215	8.36e-105	PMP22	peripheral myelin protein 22 [Source:HGNC Symbol;Acc:HGNC:9118]		2580	2319	2025	11522	9626	13410	11874
ENSOMYG00000010982	2.53995	2.95e-19	PLK3	polo like kinase 3 [Source:HGNC Symbol;Acc:HGNC:2154]		35	21	8	95	64	112	107
ENSOMYG00000064037	2.53633	3.06e-23	BATF	basic leucine zipper ATF-like transcription factor [Source:HGNC Symbol;Acc:HGNC:958]		29	36	36	162	82	188	134
ENSOMYG00000054630	2.53449	0.0083441				4	3	1	19	13	2	5
ENSOMYG00000010941	2.53202	1.45e-100	SPTLC2	serine palmitoyltransferase long chain base subunit 2 [Source:HGNC Symbol;Acc:HGNC:11278]		131	115	110	508	448	669	548
ENSOMYG00000071455	2.52931	2.82e-21				15	17	22	77	73	86	77
ENSOMYG00000022897	2.52817	0.00919331	TGIF1	TGFB induced factor homeobox 1 [Source:HGNC Symbol;Acc:HGNC:11776]		1	0	2	10	4	7	7
ENSOMYG00000013538	2.52724	4.61e-159	MAP3K5	mitogen-activated protein kinase kinase kinase 5 [Source:HGNC Symbol;Acc:HGNC:6857]		693	699	553	3057	2563	3619	3202
ENSOMYG00000009530	2.5246	6.28e-21	MST1R	macrophage stimulating 1 receptor [Source:HGNC Symbol;Acc:HGNC:7381]		24	28	18	83	68	107	105
ENSOMYG00000045193	2.51532	0.02145	EXOC3L2	exocyst complex component 3 like 2 [Source:HGNC Symbol;Acc:HGNC:30162]		2	0	3	8	4	6	5
ENSOMYG00000066713	2.51366	0.00307309	ANKRD33	ankyrin repeat domain 33 [Source:HGNC Symbol;Acc:HGNC:13788]		1	4	1	8	4	10	15
ENSOMYG00000054627	2.51268	8.92e-19	ESRRB	estrogen related receptor beta [Source:HGNC Symbol;Acc:HGNC:3473]		11	17	19	82	55	110	82
ENSOMYG00000052705	2.5024	7e-16	EGR1	early growth response 1 [Source:HGNC Symbol;Acc:HGNC:3238]		63	36	45	191	132	231	151
ENSOMYG00000041959	2.50037	0.0105424	S100A11	S100 calcium binding protein A11 [Source:HGNC Symbol;Acc:HGNC:10488]		2	0	1	4	7	9	7
ENSOMYG00000041703	2.49739	2.3e-33	S1PR2	sphingosine-1-phosphate receptor 2 [Source:HGNC Symbol;Acc:HGNC:3169]		47	45	50	247	190	334	257
ENSOMYG00000029762	2.49621	8.06e-66	PLIN2	perilipin 2 [Source:HGNC Symbol;Acc:HGNC:248]		288	294	226	1300	1164	1634	1290
ENSOMYG00000018607	2.4947	1.87e-27	CD300LD	CD300 molecule like family member d [Source:HGNC Symbol;Acc:HGNC:16848]		26	25	26	103	86	111	118
ENSOMYG00000032707	2.49254	0.0474854				1	0	0	4	4	7	3
ENSOMYG00000027300	2.49046	6.67e-61	RGCC	regulator of cell cycle [Source:HGNC Symbol;Acc:HGNC:20369]		271	207	210	1250	960	1104	1187
ENSOMYG00000043384	2.49032	0.000216419	DUSP10	dual specificity phosphatase 10 [Source:HGNC Symbol;Acc:HGNC:3065]		8	1	2	11	14	13	19
ENSOMYG00000045431	2.48969	9.75e-54	RIPK2	receptor interacting serine/threonine kinase 2 [Source:HGNC Symbol;Acc:HGNC:10020]		87	65	90	320	263	425	371
ENSOMYG00000047172	2.48931	2.59e-13	C5AR1	complement C5a receptor 1 [Source:HGNC Symbol;Acc:HGNC:1338]		7	13	9	64	38	61	49
ENSOMYG00000006740	2.4845	5.96e-63	AGO3	argonaute RISC catalytic component 3 [Source:HGNC Symbol;Acc:HGNC:18421]		354	309	247	1043	1084	1477	1290
ENSOMYG00000040046	2.48371	1.19e-09	CDC42EP4	CDC42 effector protein 4 [Source:HGNC Symbol;Acc:HGNC:17147]		6	5	7	31	27	45	46
ENSOMYG00000041116	2.47816	1.33e-07	CRYAA2	crystallin alpha A2 [Source:HGNC Symbol;Acc:HGNC:51901]		11	4	9	24	23	28	45
ENSOMYG00000062218	2.47639	1.71e-13	FAM120B	family with sequence similarity 120B [Source:HGNC Symbol;Acc:HGNC:21109]		7	17	11	50	45	65	82
ENSOMYG00000075763	2.4763	8.53e-05	NES	nestin [Source:HGNC Symbol;Acc:HGNC:7756]		4	7	2	9	18	25	14
ENSOMYG00000000886	2.47433	2.15e-42	JUND	JunD proto-oncogene, AP-1 transcription factor subunit [Source:HGNC Symbol;Acc:HGNC:6206]		43	49	48	254	193	251	226
ENSOMYG00000008772	2.47372	5.08e-19	ART4	ADP-ribosyltransferase 4 (inactive) (Dombrock blood group) [Source:HGNC Symbol;Acc:HGNC:726]		45	20	21	159	142	194	148
ENSOMYG00000014741	2.47311	5.57e-27	PHLDA2	pleckstrin homology like domain family A member 2 [Source:HGNC Symbol;Acc:HGNC:12385]		30	29	33	173	148	143	166
ENSOMYG00000015887	2.46717	0.00301896	IGKV3-15	immunoglobulin kappa variable 3-15 [Source:HGNC Symbol;Acc:HGNC:5816]		5	0	0	10	8	9	12
ENSOMYG00000053752	2.4563	0.0249681				2	2	0	7	2	7	6
ENSOMYG00000058199	2.45577	1.28e-76	PPTC7	protein phosphatase targeting COQ7 [Source:HGNC Symbol;Acc:HGNC:30695]		139	130	124	591	467	739	686
ENSOMYG00000047955	2.45266	0.00393166				0	2	1	12	11	10	6
ENSOMYG00000015615	2.45136	1.37e-05	SLC45A3	solute carrier family 45 member 3 [Source:HGNC Symbol;Acc:HGNC:8642]		3	8	4	14	25	18	20
ENSOMYG00000046362	2.44991	2.01e-45	PLK3	polo like kinase 3 [Source:HGNC Symbol;Acc:HGNC:2154]		181	163	133	812	626	937	873
ENSOMYG00000032746	2.44847	6.96e-63	GLS	glutaminase [Source:HGNC Symbol;Acc:HGNC:4331]		265	282	197	1174	1002	1333	1287
ENSOMYG00000027472	2.44513	3.08e-42	PML	PML nuclear body scaffold [Source:HGNC Symbol;Acc:HGNC:9113]		262	203	125	1012	760	1022	981
ENSOMYG00000020681	2.43797	4.16e-06	PRRT4	proline rich transmembrane protein 4 [Source:HGNC Symbol;Acc:HGNC:37280]		4	8	5	26	11	32	19
ENSOMYG00000019154	2.43185	1.54e-08	EVA1A	eva-1 homolog A, regulator of programmed cell death [Source:HGNC Symbol;Acc:HGNC:25816]		9	9	10	43	32	23	38
ENSOMYG00000015257	2.43123	2.19e-17	RRAD	RRAD, Ras related glycolysis inhibitor and calcium channel regulator [Source:HGNC Symbol;Acc:HGNC:10446]		20	14	10	69	55	70	58
ENSOMYG00000000964	2.43062	1.73e-75	GK	glycerol kinase [Source:HGNC Symbol;Acc:HGNC:4289]		106	116	87	472	394	496	509
ENSOMYG00000002940	2.43031	1.41e-21	ATP13A3	ATPase 13A3 [Source:HGNC Symbol;Acc:HGNC:24113]		49	37	79	179	239	281	297
ENSOMYG00000068058	2.42784	0.0187249	CHST1	carbohydrate sulfotransferase 1 [Source:HGNC Symbol;Acc:HGNC:1969]		4	0	3	13	5	9	3
ENSOMYG00000012116	2.42689	4.3e-32	RASSF1	Ras association domain family member 1 [Source:HGNC Symbol;Acc:HGNC:9882]		313	221	252	1427	1134	1543	1380
ENSOMYG00000071694	2.4187	0.0168663	SETMAR	SET domain and mariner transposase fusion gene [Source:HGNC Symbol;Acc:HGNC:10762]		3	0	1	5	7	4	9
ENSOMYG00000046084	2.41836	0.00907204	GJA3	gap junction protein alpha 3 [Source:HGNC Symbol;Acc:HGNC:4277]		3	3	1	12	1	7	19
ENSOMYG00000001695	2.41805	6.3e-33	HIVEP2	HIVEP zinc finger 2 [Source:HGNC Symbol;Acc:HGNC:4921]		49	35	27	146	128	181	134
ENSOMYG00000040385	2.41673	1.23e-117	NFKBIA	NFKB inhibitor alpha [Source:HGNC Symbol;Acc:HGNC:7797]		767	632	583	3089	2470	3302	2987
ENSOMYG00000002188	2.41622	2.49e-124	NFKB2	nuclear factor kappa B subunit 2 [Source:HGNC Symbol;Acc:HGNC:7795]		529	594	493	2180	1821	2921	2258
ENSOMYG00000067276	2.41521	1.57e-65	SH2B2	SH2B adaptor protein 2 [Source:HGNC Symbol;Acc:HGNC:17381]		89	86	72	319	272	364	344
ENSOMYG00000032199	2.405	0.0105922	PPL	periplakin [Source:HGNC Symbol;Acc:HGNC:9273]		3	3	0	4	7	7	11
ENSOMYG00000020277	2.40168	9.23e-67	PFKFB3	6-phosphofructo-2-kinase/fructose-2,6-biphosphatase 3 [Source:HGNC Symbol;Acc:HGNC:8874]		264	257	211	1156	916	1332	1184
ENSOMYG00000005096	2.40014	9.64e-141	ITPRIPL2	ITPRIP like 2 [Source:HGNC Symbol;Acc:HGNC:27257]		438	412	358	1728	1471	1693	1767
ENSOMYG00000006714	2.39815	9.38e-61	RASAL2	RAS protein activator like 2 [Source:HGNC Symbol;Acc:HGNC:9874]		81	76	87	365	288	378	320
ENSOMYG00000017068	2.39649	8.07e-30	ITIH4	inter-alpha-trypsin inhibitor heavy chain 4 [Source:HGNC Symbol;Acc:HGNC:6169]		99	64	57	351	296	422	413
ENSOMYG00000069645	2.39588	4.29e-48	SERTAD2	SERTA domain containing 2 [Source:HGNC Symbol;Acc:HGNC:30784]		55	56	52	196	196	255	225
ENSOMYG00000029822	2.39096	1.58e-181	RELB	RELB proto-oncogene, NF-kB subunit [Source:HGNC Symbol;Acc:HGNC:9956]		509	501	401	1943	1499	2206	2037
ENSOMYG00000027667	2.38835	5.28e-78	ELL	elongation factor for RNA polymerase II [Source:HGNC Symbol;Acc:HGNC:23114]		237	205	163	821	634	1145	916
ENSOMYG00000032836	2.38598	0.0245602	DLK2	delta like non-canonical Notch ligand 2 [Source:HGNC Symbol;Acc:HGNC:21113]		3	0	0	3	5	10	7
ENSOMYG00000033629	2.38468	1.11e-141	PNRC1	proline rich nuclear receptor coactivator 1 [Source:HGNC Symbol;Acc:HGNC:17278]		465	433	349	1829	1487	1831	1882
ENSOMYG00000036986	2.38445	2.56e-08	SLC7A1	solute carrier family 7 member 1 [Source:HGNC Symbol;Acc:HGNC:11057]		358	324	279	1819	1600	2299	1997
ENSOMYG00000030110	2.37841	5.2e-08	ETNK1	ethanolamine kinase 1 [Source:HGNC Symbol;Acc:HGNC:24649]		47	64	31	289	207	333	274
ENSOMYG00000075293	2.37814	0.0359516	GPC5	glypican 5 [Source:HGNC Symbol;Acc:HGNC:4453]		3	2	0	3	6	2	13
ENSOMYG00000072827	2.37385	3.05e-38	ZNF503	zinc finger protein 503 [Source:HGNC Symbol;Acc:HGNC:23589]		69	66	47	320	183	257	294
ENSOMYG00000014781	2.37342	6.84e-07	PNP	purine nucleoside phosphorylase [Source:HGNC Symbol;Acc:HGNC:7892]		327	278	254	1766	1552	1920	1934
ENSOMYG00000038414	2.36853	5.7e-17	NEDD9	neural precursor cell expressed, developmentally down-regulated 9 [Source:HGNC Symbol;Acc:HGNC:7733]		27	42	39	123	116	138	117
ENSOMYG00000043310	2.36663	6.37e-32	BCL2L1	BCL2 like 1 [Source:HGNC Symbol;Acc:HGNC:992]		713	545	535	2963	2571	3375	3055
ENSOMYG00000003956	2.3607	2.11e-07	SVIL	supervillin [Source:HGNC Symbol;Acc:HGNC:11480]		14	4	3	27	29	54	46
ENSOMYG00000019802	2.36067	0.0195982	SFMBT2	Scm like with four mbt domains 2 [Source:HGNC Symbol;Acc:HGNC:20256]		1	2	3	6	5	10	4
ENSOMYG00000044667	2.35595	9.39e-71	SPRY1	sprouty RTK signaling antagonist 1 [Source:HGNC Symbol;Acc:HGNC:11269]		165	160	150	669	521	892	620
ENSOMYG00000040195	2.35475	0.000411163	SESN1	sestrin 1 [Source:HGNC Symbol;Acc:HGNC:21595]		31	29	24	191	174	264	249
ENSOMYG00000026376	2.35086	0.00138362	POU2F2	POU class 2 homeobox 2 [Source:HGNC Symbol;Acc:HGNC:9213]		2	4	5	10	11	15	9
ENSOMYG00000015405	2.35076	3.99e-08	GRB10	growth factor receptor bound protein 10 [Source:HGNC Symbol;Acc:HGNC:4564]		52	63	49	328	260	300	379
ENSOMYG00000002398	2.35054	9.36e-34	RIMKLA	ribosomal modification protein rimK like family member A [Source:HGNC Symbol;Acc:HGNC:28725]		88	100	67	408	337	509	378
ENSOMYG00000011487	2.3501	2.06e-80	TBC1D25	TBC1 domain family member 25 [Source:HGNC Symbol;Acc:HGNC:8092]		131	157	121	541	472	680	535
ENSOMYG00000035184	2.34968	1.54e-08	NDUFAF8	NADH:ubiquinone oxidoreductase complex assembly factor 8 [Source:HGNC Symbol;Acc:HGNC:33551]		18	10	4	60	68	74	49
ENSOMYG00000027287	2.34517	3.36e-84	DOT1L	DOT1 like histone lysine methyltransferase [Source:HGNC Symbol;Acc:HGNC:24948]		263	249	186	768	767	1059	1005
ENSOMYG00000000550	2.34459	7.13e-61	OGFRL1	opioid growth factor receptor like 1 [Source:HGNC Symbol;Acc:HGNC:21378]		153	178	143	584	456	827	592
ENSOMYG00000064163	2.34217	0.000108795	SMCR8	SMCR8-C9orf72 complex subunit [Source:HGNC Symbol;Acc:HGNC:17921]		4	3	8	17	11	23	15
ENSOMYG00000033159	2.34189	2.67e-18	SOX9	SRY-box transcription factor 9 [Source:HGNC Symbol;Acc:HGNC:11204]		31	17	23	133	97	126	134
ENSOMYG00000075501	2.34042	1.03e-08	DUSP5	dual specificity phosphatase 5 [Source:HGNC Symbol;Acc:HGNC:3071]		10	5	5	39	21	39	35
ENSOMYG00000030614	2.33485	0.0214934	CPT1A	carnitine palmitoyltransferase 1A [Source:HGNC Symbol;Acc:HGNC:2328]		1	3	1	3	7	9	5
ENSOMYG00000048492	2.33076	2.23e-06	ZNF180	zinc finger protein 180 [Source:HGNC Symbol;Acc:HGNC:12970]		4	3	7	33	18	24	22
ENSOMYG00000016935	2.32908	2.19e-36	SLC16A6	solute carrier family 16 member 6 [Source:HGNC Symbol;Acc:HGNC:10927]		173	211	153	803	636	1027	919
ENSOMYG00000043352	2.32221	0.0177841	TIAM2	TIAM Rac1 associated GEF 2 [Source:HGNC Symbol;Acc:HGNC:11806]		3	1	1	9	5	12	2
ENSOMYG00000018829	2.32189	0.0142252	BOC	BOC cell adhesion associated, oncogene regulated [Source:HGNC Symbol;Acc:HGNC:17173]		3	2	1	8	8	3	8
ENSOMYG00000061706	2.31995	5.92e-57	TEC	tec protein tyrosine kinase [Source:HGNC Symbol;Acc:HGNC:11719]		85	78	68	294	296	329	314
ENSOMYG00000055012	2.31993	0.000783114	CLEC4E	C-type lectin domain family 4 member E [Source:HGNC Symbol;Acc:HGNC:14555]		2	4	5	20	5	15	13
ENSOMYG00000007266	2.31782	1.54e-42	CHKA	choline kinase alpha [Source:HGNC Symbol;Acc:HGNC:1937]		90	99	63	357	336	409	393
ENSOMYG00000009155	2.31772	9.86e-08	ATP9A	ATPase phospholipid transporting 9A (putative) [Source:HGNC Symbol;Acc:HGNC:13540]		14	7	7	23	24	39	37
ENSOMYG00000001642	2.31185	1.71e-59	TAGAP	T cell activation RhoGTPase activating protein [Source:HGNC Symbol;Acc:HGNC:15669]		104	97	100	365	280	480	397
ENSOMYG00000022342	2.30872	5.89e-27	VASH2	vasohibin 2 [Source:HGNC Symbol;Acc:HGNC:25723]		33	42	34	142	139	204	125
ENSOMYG00000022372	2.3045	6.01e-72	RNF19B	ring finger protein 19B [Source:HGNC Symbol;Acc:HGNC:26886]		138	124	96	400	400	547	487
ENSOMYG00000017471	2.3021	0.0254338	ITGA6	integrin subunit alpha 6 [Source:HGNC Symbol;Acc:HGNC:6142]		2	1	2	4	8	3	8
ENSOMYG00000030023	2.3011	0.0264026	HGFAC	HGF activator [Source:HGNC Symbol;Acc:HGNC:4894]		2	2	1	10	6	4	3
ENSOMYG00000004468	2.2922	0.0476014	TRIB2	tribbles pseudokinase 2 [Source:HGNC Symbol;Acc:HGNC:30809]		0	3	1	4	2	6	8
ENSOMYG00000041867	2.29076	9.07e-88	PTPN7	protein tyrosine phosphatase non-receptor type 7 [Source:HGNC Symbol;Acc:HGNC:9659]		201	166	141	735	559	724	695
ENSOMYG00000029429	2.28785	0.0160275	PDE4D	phosphodiesterase 4D [Source:HGNC Symbol;Acc:HGNC:8783]		2	2	3	6	3	11	8
ENSOMYG00000004108	2.2859	1.77e-05	TNS1	tensin 1 [Source:HGNC Symbol;Acc:HGNC:11973]		4	5	3	19	20	18	16
ENSOMYG00000018811	2.27957	0.034546	CHTOP	chromatin target of PRMT1 [Source:HGNC Symbol;Acc:HGNC:24511]		4	0	1	7	3	4	9
ENSOMYG00000008404	2.27503	2.34e-08	IL9R	interleukin 9 receptor [Source:HGNC Symbol;Acc:HGNC:6030]		12	12	4	38	37	36	25
ENSOMYG00000045181	2.27396	0.0350407	CLOCK	clock circadian regulator [Source:HGNC Symbol;Acc:HGNC:2082]		2	2	2	4	7	10	2
ENSOMYG00000049394	2.27333	1.88e-08	IGKV1D-33	immunoglobulin kappa variable 1D-33 [Source:HGNC Symbol;Acc:HGNC:5753]		10	7	11	38	19	44	32
ENSOMYG00000033090	2.26924	1.55e-59	PIK3R5	phosphoinositide-3-kinase regulatory subunit 5 [Source:HGNC Symbol;Acc:HGNC:30035]		84	75	68	277	254	355	298
ENSOMYG00000056897	2.26624	5.61e-09	GNA12	G protein subunit alpha 12 [Source:HGNC Symbol;Acc:HGNC:4380]		4	21	9	51	32	51	44
ENSOMYG00000072277	2.26604	0.000214165				10	13	9	76	31	20	11
ENSOMYG00000011592	2.26455	5.2e-06	ETV5	ETS variant transcription factor 5 [Source:HGNC Symbol;Acc:HGNC:3494]		5	8	2	30	30	22	23
ENSOMYG00000009295	2.26424	6.43e-52	DONSON	DNA replication fork stabilization factor DONSON [Source:HGNC Symbol;Acc:HGNC:2993]		66	80	57	281	215	306	268
ENSOMYG00000005453	2.26262	5.41e-64	ZSWIM6	zinc finger SWIM-type containing 6 [Source:HGNC Symbol;Acc:HGNC:29316]		146	142	130	561	511	650	596
ENSOMYG00000004218	2.25841	1.77e-140	ARNT	aryl hydrocarbon receptor nuclear translocator [Source:HGNC Symbol;Acc:HGNC:700]		396	374	329	1439	1217	1558	1503
ENSOMYG00000050888	2.2556	0.0106965	SMCR8	SMCR8-C9orf72 complex subunit [Source:HGNC Symbol;Acc:HGNC:17921]		2	2	4	6	6	12	7
ENSOMYG00000008702	2.25306	1.33e-17	TRIB2	tribbles pseudokinase 2 [Source:HGNC Symbol;Acc:HGNC:30809]		123	122	82	557	471	630	571
ENSOMYG00000002164	2.25141	0.00865221	LMTK3	lemur tyrosine kinase 3 [Source:HGNC Symbol;Acc:HGNC:19295]		6	3	5	43	36	47	51
ENSOMYG00000020233	2.25081	3.67e-14	ESRRG	estrogen related receptor gamma [Source:HGNC Symbol;Acc:HGNC:3474]		31	24	24	69	67	113	82
ENSOMYG00000047766	2.25036	0.0338822	SEMA3A	semaphorin 3A [Source:HGNC Symbol;Acc:HGNC:10723]		0	1	4	8	6	5	4
ENSOMYG00000037427	2.24963	1.01e-09	SERTAD2	SERTA domain containing 2 [Source:HGNC Symbol;Acc:HGNC:30784]		14	16	4	32	36	59	43
ENSOMYG00000012103	2.2443	3.5e-48	PCSK1	proprotein convertase subtilisin/kexin type 1 [Source:HGNC Symbol;Acc:HGNC:8743]		376	393	305	1350	1227	1831	1691
ENSOMYG00000031395	2.24389	0.0481288	RIMS1	regulating synaptic membrane exocytosis 1 [Source:HGNC Symbol;Acc:HGNC:17282]		2	1	1	5	2	4	8
ENSOMYG00000032523	2.23875	7.77e-05	F2RL2	coagulation factor II thrombin receptor like 2 [Source:HGNC Symbol;Acc:HGNC:3539]		5	5	3	13	18	15	17
ENSOMYG00000026177	2.23852	1.22e-10	RASAL2	RAS protein activator like 2 [Source:HGNC Symbol;Acc:HGNC:9874]		12	10	18	42	49	43	69
ENSOMYG00000044870	2.23645	8.19e-17	PLAU	plasminogen activator, urokinase [Source:HGNC Symbol;Acc:HGNC:9052]		34	34	38	195	151	157	185
ENSOMYG00000027515	2.23145	1.51e-55	NFIL3	nuclear factor, interleukin 3 regulated [Source:HGNC Symbol;Acc:HGNC:7787]		157	126	123	610	441	605	555
ENSOMYG00000030451	2.23136	4.69e-06	KCNT1	potassium sodium-activated channel subfamily T member 1 [Source:HGNC Symbol;Acc:HGNC:18865]		4	7	4	23	13	25	26
ENSOMYG00000010606	2.231	7.3e-24	PLXNB3	plexin B3 [Source:HGNC Symbol;Acc:HGNC:9105]		38	28	22	106	114	146	114
ENSOMYG00000075291	2.23074	4.49e-158	SLCO2A1	solute carrier organic anion transporter family member 2A1 [Source:HGNC Symbol;Acc:HGNC:10955]		738	643	614	2395	1931	2728	2554
ENSOMYG00000071950	2.2305	1.1e-05	GPR156	G protein-coupled receptor 156 [Source:HGNC Symbol;Acc:HGNC:20844]		7	7	5	28	18	14	25
ENSOMYG00000024434	2.22853	0.0458223	NR1D1	nuclear receptor subfamily 1 group D member 1 [Source:HGNC Symbol;Acc:HGNC:7962]		0	4	2	6	7	3	6
ENSOMYG00000022533	2.22369	0.00172489	TLCD2	TLC domain containing 2 [Source:HGNC Symbol;Acc:HGNC:33522]		7	1	1	13	11	8	19
ENSOMYG00000006325	2.22271	4.76e-17	RAPGEFL1	Rap guanine nucleotide exchange factor like 1 [Source:HGNC Symbol;Acc:HGNC:17428]		14	24	29	105	72	105	91
ENSOMYG00000062174	2.21906	1.53e-59	NOCT	nocturnin [Source:HGNC Symbol;Acc:HGNC:14254]		136	147	123	583	410	631	554
ENSOMYG00000026388	2.2173	4.02e-09				13	9	7	45	36	31	34
ENSOMYG00000011778	2.21657	1.3e-05				2	5	7	20	14	25	24
ENSOMYG00000042751	2.21441	1.06e-41	IFITM3	interferon induced transmembrane protein 3 [Source:HGNC Symbol;Acc:HGNC:5414]		90	69	81	310	229	272	300
ENSOMYG00000038356	2.21324	3.98e-41	TRAF3	TNF receptor associated factor 3 [Source:HGNC Symbol;Acc:HGNC:12033]		107	89	101	287	267	416	393
ENSOMYG00000025851	2.21156	4.75e-23	MMP13	matrix metallopeptidase 13 [Source:HGNC Symbol;Acc:HGNC:7159]		75	84	78	244	198	280	275
ENSOMYG00000001758	2.21111	1.18e-53	MMP15	matrix metallopeptidase 15 [Source:HGNC Symbol;Acc:HGNC:7161]		102	78	76	283	289	340	332
ENSOMYG00000024592	2.2064	1.15e-33	RAPGEFL1	Rap guanine nucleotide exchange factor like 1 [Source:HGNC Symbol;Acc:HGNC:17428]		811	776	668	3228	2557	4203	3161
ENSOMYG00000027258	2.2059	1.25e-82	LIMA1	LIM domain and actin binding 1 [Source:HGNC Symbol;Acc:HGNC:24636]		281	249	216	888	644	1021	896
ENSOMYG00000013229	2.20516	0.000622407	CAPN5	calpain 5 [Source:HGNC Symbol;Acc:HGNC:1482]		4	2	6	17	7	12	20
ENSOMYG00000042662	2.20335	8.63e-65	FPGS	folylpolyglutamate synthase [Source:HGNC Symbol;Acc:HGNC:3824]		144	142	131	569	446	647	508
ENSOMYG00000044779	2.20217	0.0001299	INSYN2A	inhibitory synaptic factor 2A [Source:HGNC Symbol;Acc:HGNC:33859]		7	6	2	16	17	21	11
ENSOMYG00000019953	2.20205	4.08e-10	IRF2BPL	interferon regulatory factor 2 binding protein like [Source:HGNC Symbol;Acc:HGNC:14282]		7	10	14	46	42	43	53
ENSOMYG00000041344	2.20014	3.08e-23	MYC	MYC proto-oncogene, bHLH transcription factor [Source:HGNC Symbol;Acc:HGNC:7553]		438	416	346	1763	1513	2287	1879
ENSOMYG00000066190	2.18782	6.94e-66	MAFK	MAF bZIP transcription factor K [Source:HGNC Symbol;Acc:HGNC:6782]		166	123	118	517	442	603	508
ENSOMYG00000010215	2.18587	3.16e-25	EDARADD	EDAR associated death domain [Source:HGNC Symbol;Acc:HGNC:14341]		31	36	33	149	107	145	153
ENSOMYG00000046561	2.18541	8.3e-09	SPSB4	splA/ryanodine receptor domain and SOCS box containing 4 [Source:HGNC Symbol;Acc:HGNC:30630]		9	7	9	27	31	46	42
ENSOMYG00000024757	2.18268	0.0450718	KIDINS220	kinase D interacting substrate 220 [Source:HGNC Symbol;Acc:HGNC:29508]		1	2	0	4	12	5	3
ENSOMYG00000000738	2.18169	3.72e-05	CIART	circadian associated repressor of transcription [Source:HGNC Symbol;Acc:HGNC:25200]		4	4	4	14	21	21	27
ENSOMYG00000021684	2.18086	8.51e-68	SH3BP2	SH3 domain binding protein 2 [Source:HGNC Symbol;Acc:HGNC:10825]		566	567	443	1642	1449	2130	1778
ENSOMYG00000020156	2.17591	1e-05	NRG2	neuregulin 2 [Source:HGNC Symbol;Acc:HGNC:7998]		9	2	11	18	31	32	23
ENSOMYG00000064125	2.17061	2.26e-05				8	10	10	62	16	36	17
ENSOMYG00000016931	2.16944	2.08e-06	SLC16A6	solute carrier family 16 member 6 [Source:HGNC Symbol;Acc:HGNC:10927]		7	9	6	32	51	44	43
ENSOMYG00000036772	2.16915	0.00300184	STX3	syntaxin 3 [Source:HGNC Symbol;Acc:HGNC:11438]		3	5	1	10	9	10	10
ENSOMYG00000015359	2.16118	2.24e-59	PPRC1	PPARG related coactivator 1 [Source:HGNC Symbol;Acc:HGNC:30025]		384	343	322	1367	1095	1649	1403
ENSOMYG00000014769	2.15849	0.0266141	GCNT4	glucosaminyl (N-acetyl) transferase 4 [Source:HGNC Symbol;Acc:HGNC:17973]		1	1	3	3	8	9	5
ENSOMYG00000021257	2.15704	3.47e-166	NFE2L1	nuclear factor, erythroid 2 like 1 [Source:HGNC Symbol;Acc:HGNC:7781]		859	881	726	2789	2367	3509	3036
ENSOMYG00000000514	2.15663	9.11e-07	ZNRF2	zinc and ring finger 2 [Source:HGNC Symbol;Acc:HGNC:22316]		7	9	6	26	19	34	21
ENSOMYG00000019489	2.15441	4.41e-06	ADGRF4	adhesion G protein-coupled receptor F4 [Source:HGNC Symbol;Acc:HGNC:19011]		7	9	5	18	22	24	24
ENSOMYG00000048144	2.15437	2.17e-36	TLE3	TLE family member 3, transcriptional corepressor [Source:HGNC Symbol;Acc:HGNC:11839]		67	75	64	244	169	325	224
ENSOMYG00000040591	2.15028	0.0260383	PHLPP2	PH domain and leucine rich repeat protein phosphatase 2 [Source:HGNC Symbol;Acc:HGNC:29149]		3	3	0	4	13	3	10
ENSOMYG00000042548	2.14966	5.68e-21	SKIL	SKI like proto-oncogene [Source:HGNC Symbol;Acc:HGNC:10897]		28	52	26	121	116	126	125
ENSOMYG00000051984	2.14497	1.15e-34	TLE3	TLE family member 3, transcriptional corepressor [Source:HGNC Symbol;Acc:HGNC:11839]		48	56	47	160	150	232	192
ENSOMYG00000000293	2.14331	1.48e-122	DCBLD1	discoidin, CUB and LCCL domain containing 1 [Source:HGNC Symbol;Acc:HGNC:21479]		415	430	338	1347	1068	1667	1472
ENSOMYG00000045883	2.14149	2.23e-92	PLA2G4A	phospholipase A2 group IVA [Source:HGNC Symbol;Acc:HGNC:9035]		249	263	196	822	670	1003	920
ENSOMYG00000030788	2.13847	1.35e-19	PIK3R3	phosphoinositide-3-kinase regulatory subunit 3 [Source:HGNC Symbol;Acc:HGNC:8981]		35	37	34	163	131	159	166
ENSOMYG00000020454	2.13832	0.0394547	STOX1	storkhead box 1 [Source:HGNC Symbol;Acc:HGNC:23508]		2	0	2	12	2	6	5
ENSOMYG00000029665	2.13771	7.84e-10	JUN	Jun proto-oncogene, AP-1 transcription factor subunit [Source:HGNC Symbol;Acc:HGNC:6204]		15	10	13	42	42	36	43
ENSOMYG00000009319	2.12544	1.81e-45	RUNX1	RUNX family transcription factor 1 [Source:HGNC Symbol;Acc:HGNC:10471]		337	304	250	1189	1001	1269	1172
ENSOMYG00000032830	2.12357	6.06e-06	PFKFB3	6-phosphofructo-2-kinase/fructose-2,6-biphosphatase 3 [Source:HGNC Symbol;Acc:HGNC:8874]		784	643	648	3474	2906	4200	3863
ENSOMYG00000053037	2.12248	4.07e-21	TGIF1	TGFB induced factor homeobox 1 [Source:HGNC Symbol;Acc:HGNC:11776]		42	35	35	122	123	180	99
ENSOMYG00000026626	2.11954	1.4e-21	NUAK1	NUAK family kinase 1 [Source:HGNC Symbol;Acc:HGNC:14311]		74	81	87	332	312	376	359
ENSOMYG00000026152	2.11878	0.000454337	AOPEP	aminopeptidase O (putative) [Source:HGNC Symbol;Acc:HGNC:1361]		5	8	4	15	8	19	21
ENSOMYG00000015519	2.11451	0.0349596	XYLT1	xylosyltransferase 1 [Source:HGNC Symbol;Acc:HGNC:15516]		0	0	6	5	10	12	5
ENSOMYG00000073659	2.11428	0.0320399	SAMD1	sterile alpha motif domain containing 1 [Source:HGNC Symbol;Acc:HGNC:17958]		1	4	0	5	5	6	8
ENSOMYG00000018704	2.11402	1.55e-29	NFIL3	nuclear factor, interleukin 3 regulated [Source:HGNC Symbol;Acc:HGNC:7787]		49	48	31	143	107	178	146
ENSOMYG00000026103	2.11215	1.2e-77	CIC	capicua transcriptional repressor [Source:HGNC Symbol;Acc:HGNC:14214]		270	250	209	885	708	1042	939
ENSOMYG00000021566	2.11133	2.34e-29	IL20RA	interleukin 20 receptor subunit alpha [Source:HGNC Symbol;Acc:HGNC:6003]		54	65	31	171	133	201	201
ENSOMYG00000034229	2.10883	5.51e-33	BICD2	BICD cargo adaptor 2 [Source:HGNC Symbol;Acc:HGNC:17208]		322	267	273	1056	1009	1346	1201
ENSOMYG00000073454	2.10683	1.9e-11	USP43	ubiquitin specific peptidase 43 [Source:HGNC Symbol;Acc:HGNC:20072]		23	27	7	70	39	75	70
ENSOMYG00000060852	2.10388	0.00348104	COMMD9	COMM domain containing 9 [Source:HGNC Symbol;Acc:HGNC:25014]		2	1	6	8	7	22	13
ENSOMYG00000057054	2.10065	0.0116946	MDC1	mediator of DNA damage checkpoint 1 [Source:HGNC Symbol;Acc:HGNC:21163]		2	3	1	10	4	9	8
ENSOMYG00000074206	2.10031	9.72e-18	NUAK1	NUAK family kinase 1 [Source:HGNC Symbol;Acc:HGNC:14311]		24	23	27	102	89	110	107
ENSOMYG00000046499	2.09624	7.39e-21	SAT1	spermidine/spermine N1-acetyltransferase 1 [Source:HGNC Symbol;Acc:HGNC:10540]		49	29	41	161	101	120	149
ENSOMYG00000040203	2.09535	2.72e-22	CSF2RB	colony stimulating factor 2 receptor subunit beta [Source:HGNC Symbol;Acc:HGNC:2436]		2216	2123	1777	5713	4965	6847	6123
ENSOMYG00000004224	2.09253	4.45e-08	DIRAS2	DIRAS family GTPase 2 [Source:HGNC Symbol;Acc:HGNC:19323]		12	11	5	35	23	45	30
ENSOMYG00000022733	2.09141	3.84e-43	AHRR	aryl-hydrocarbon receptor repressor [Source:HGNC Symbol;Acc:HGNC:346]		2619	2331	2055	9143	7413	9773	9636
ENSOMYG00000024612	2.08489	7.26e-54	DOT1L	DOT1 like histone lysine methyltransferase [Source:HGNC Symbol;Acc:HGNC:24948]		97	103	83	307	278	347	365
ENSOMYG00000070195	2.08481	1.98e-51	DUSP1	dual specificity phosphatase 1 [Source:HGNC Symbol;Acc:HGNC:3064]		884	861	711	2626	2022	2728	2652
ENSOMYG00000050901	2.07238	4.59e-21	FASLG	Fas ligand [Source:HGNC Symbol;Acc:HGNC:11936]		41	44	37	190	133	170	137
ENSOMYG00000076582	2.06802	1.18e-10	HS3ST1	heparan sulfate-glucosamine 3-sulfotransferase 1 [Source:HGNC Symbol;Acc:HGNC:5194]		18	14	11	74	50	58	47
ENSOMYG00000025626	2.06593	1.46e-17	ITGA5	integrin subunit alpha 5 [Source:HGNC Symbol;Acc:HGNC:6141]		52	60	47	233	193	273	196
ENSOMYG00000041775	2.0657	0.00105821	LEKR1	leucine, glutamate and lysine rich 1 [Source:HGNC Symbol;Acc:HGNC:33765]		6	5	2	13	15	9	15
ENSOMYG00000006672	2.0608	0.0226182	GRM4	glutamate metabotropic receptor 4 [Source:HGNC Symbol;Acc:HGNC:4596]		2	2	3	5	2	10	14
ENSOMYG00000045478	2.05737	1e-19	NLRC3	NLR family CARD domain containing 3 [Source:HGNC Symbol;Acc:HGNC:29889]		42	61	43	200	165	214	207
ENSOMYG00000007753	2.04847	0.000147949	LEPR	leptin receptor [Source:HGNC Symbol;Acc:HGNC:6554]		40	38	43	204	163	294	203
ENSOMYG00000025659	2.04834	4.23e-35	RC3H2	ring finger and CCCH-type domains 2 [Source:HGNC Symbol;Acc:HGNC:21461]		53	54	51	169	136	207	194
ENSOMYG00000011884	2.04822	3.49e-29	TBX5	T-box transcription factor 5 [Source:HGNC Symbol;Acc:HGNC:11604]		98	99	77	353	294	392	374
ENSOMYG00000016576	2.04699	1.05e-10	SHC3	SHC adaptor protein 3 [Source:HGNC Symbol;Acc:HGNC:18181]		23	9	16	47	43	57	74
ENSOMYG00000013559	2.04533	1.85e-39	MAFK	MAF bZIP transcription factor K [Source:HGNC Symbol;Acc:HGNC:6782]		157	144	108	465	454	559	505
ENSOMYG00000043376	2.04184	8.63e-65	EVI2A	ecotropic viral integration site 2A [Source:HGNC Symbol;Acc:HGNC:3499]		214	165	144	574	506	706	571
ENSOMYG00000016137	2.03682	5.87e-17	ATF3	activating transcription factor 3 [Source:HGNC Symbol;Acc:HGNC:785]		127	154	126	591	486	578	634
ENSOMYG00000073914	2.03461	1.17e-71	DUSP5	dual specificity phosphatase 5 [Source:HGNC Symbol;Acc:HGNC:3071]		219	221	208	702	643	853	757
ENSOMYG00000019319	2.03111	2.43e-17	ARHGEF25	Rho guanine nucleotide exchange factor 25 [Source:HGNC Symbol;Acc:HGNC:30275]		29	35	33	98	81	98	94
ENSOMYG00000063623	2.02582	0.0109939				5	2	4	7	6	12	11
ENSOMYG00000045996	2.02576	0.0100554	TRDN	triadin [Source:HGNC Symbol;Acc:HGNC:12261]		5	3	1	9	4	14	9
ENSOMYG00000037006	2.02463	2.19e-37	CAMSAP1	calmodulin regulated spectrin associated protein 1 [Source:HGNC Symbol;Acc:HGNC:19946]		107	63	72	264	215	285	301
ENSOMYG00000007539	2.02286	1.09e-76	SDC4	syndecan 4 [Source:HGNC Symbol;Acc:HGNC:10661]		217	185	156	580	484	633	665
ENSOMYG00000027120	2.02021	0.0391051	AMH	anti-Mullerian hormone [Source:HGNC Symbol;Acc:HGNC:464]		3	3	1	11	7	4	3
ENSOMYG00000009812	2.01769	0.00368481	ZNF536	zinc finger protein 536 [Source:HGNC Symbol;Acc:HGNC:29025]		10	3	5	29	6	21	9
ENSOMYG00000029811	2.0156	9.63e-20	JDP2	Jun dimerization protein 2 [Source:HGNC Symbol;Acc:HGNC:17546]		37	44	27	118	106	176	135
ENSOMYG00000028327	2.01338	0.000151629	CHAC1	ChaC glutathione specific gamma-glutamylcyclotransferase 1 [Source:HGNC Symbol;Acc:HGNC:28680]		1331	1168	1004	6080	4572	7036	6382
ENSOMYG00000018551	2.0092	5.64e-31	IKZF3	IKAROS family zinc finger 3 [Source:HGNC Symbol;Acc:HGNC:13178]		58	61	67	196	186	247	239
ENSOMYG00000002401	2.00494	5.13e-22	TMEM262	transmembrane protein 262 [Source:HGNC Symbol;Acc:HGNC:49389]		324	296	267	1197	996	1244	1222
ENSOMYG00000042595	2.00159	1.77e-05	ATF5	activating transcription factor 5 [Source:HGNC Symbol;Acc:HGNC:790]		139	121	113	626	472	646	629
ENSOMYG00000075976	1.99311	1.19e-58				157	127	125	389	370	477	485
ENSOMYG00000029941	1.99287	4.84e-81	RGS12	regulator of G protein signaling 12 [Source:HGNC Symbol;Acc:HGNC:9994]		305	286	285	893	752	1174	979
ENSOMYG00000022041	1.99097	0.0114265	SYT9	synaptotagmin 9 [Source:HGNC Symbol;Acc:HGNC:19265]		1	5	2	9	6	7	13
ENSOMYG00000000641	1.98934	3.15e-18	GRIN3B	glutamate ionotropic receptor NMDA type subunit 3B [Source:HGNC Symbol;Acc:HGNC:16768]		28	37	26	115	85	118	127
ENSOMYG00000033874	1.98813	1.89e-21	TAOK3	TAO kinase 3 [Source:HGNC Symbol;Acc:HGNC:18133]		49	36	63	152	124	171	149
ENSOMYG00000026429	1.98459	3.72e-21	SLC25A22	solute carrier family 25 member 22 [Source:HGNC Symbol;Acc:HGNC:19954]		688	491	472	1518	1264	1491	1660
ENSOMYG00000004019	1.97686	3.06e-25				652	551	526	1713	1260	1725	1595
ENSOMYG00000028577	1.9763	7.15e-17	IFRD1	interferon related developmental regulator 1 [Source:HGNC Symbol;Acc:HGNC:5456]		196	201	151	756	568	843	794
ENSOMYG00000033060	1.97419	2.56e-88	PIK3R6	phosphoinositide-3-kinase regulatory subunit 6 [Source:HGNC Symbol;Acc:HGNC:27101]		521	509	429	1638	1240	1909	1556
ENSOMYG00000042133	1.9732	6.24e-46	TRAF2	TNF receptor associated factor 2 [Source:HGNC Symbol;Acc:HGNC:12032]		107	102	76	281	255	364	340
ENSOMYG00000017867	1.97208	3.02e-39	FGD6	FYVE, RhoGEF and PH domain containing 6 [Source:HGNC Symbol;Acc:HGNC:21740]		392	350	269	987	758	1062	971
ENSOMYG00000001259	1.96648	1.31e-42	SH3RF1	SH3 domain containing ring finger 1 [Source:HGNC Symbol;Acc:HGNC:17650]		111	110	101	345	318	420	374
ENSOMYG00000059456	1.96644	0.000534258	CD163	CD163 molecule [Source:HGNC Symbol;Acc:HGNC:1631]		5	7	5	14	14	18	13
ENSOMYG00000034235	1.96608	5.68e-19	EXT1	exostosin glycosyltransferase 1 [Source:HGNC Symbol;Acc:HGNC:3512]		29	36	30	112	94	130	124
ENSOMYG00000022510	1.96604	7.32e-16	CD55	CD55 molecule (Cromer blood group) [Source:HGNC Symbol;Acc:HGNC:2665]		83	35	50	211	178	216	206
ENSOMYG00000007606	1.96501	8.5e-35	PIK3R3	phosphoinositide-3-kinase regulatory subunit 3 [Source:HGNC Symbol;Acc:HGNC:8981]		145	160	156	536	414	594	606
ENSOMYG00000024673	1.96281	2.75e-67	FMNL3	formin like 3 [Source:HGNC Symbol;Acc:HGNC:23698]		571	519	487	1704	1461	2069	1776
ENSOMYG00000021415	1.95363	2.02e-07	SLC20A1	solute carrier family 20 member 1 [Source:HGNC Symbol;Acc:HGNC:10946]		210	187	217	808	663	1037	932
ENSOMYG00000010659	1.95303	3.13e-53	DNAJB1	DnaJ heat shock protein family (Hsp40) member B1 [Source:HGNC Symbol;Acc:HGNC:5270]		271	226	213	832	660	854	802
ENSOMYG00000019605	1.95234	0.00645981	ITGA2	integrin subunit alpha 2 [Source:HGNC Symbol;Acc:HGNC:6137]		0	3	5	9	10	14	11
ENSOMYG00000047436	1.94739	5.15e-24	KCNJ2	potassium inwardly rectifying channel subfamily J member 2 [Source:HGNC Symbol;Acc:HGNC:6263]		91	100	79	331	242	401	340
ENSOMYG00000033945	1.94204	1.22e-14	BACH2	BTB domain and CNC homolog 2 [Source:HGNC Symbol;Acc:HGNC:14078]		42	43	40	119	81	120	113
ENSOMYG00000061005	1.93813	0.00486233				1	6	4	13	4	20	17
ENSOMYG00000070216	1.93629	0.000221483	AMIGO1	adhesion molecule with Ig like domain 1 [Source:HGNC Symbol;Acc:HGNC:20824]		9	3	12	34	17	32	13
ENSOMYG00000076476	1.93429	0.000339814	ZNF71	zinc finger protein 71 [Source:HGNC Symbol;Acc:HGNC:13141]		7	3	8	12	20	33	15
ENSOMYG00000019138	1.9331	2.1e-74	RCAN2	regulator of calcineurin 2 [Source:HGNC Symbol;Acc:HGNC:3041]		227	209	169	635	493	748	615
ENSOMYG00000036208	1.92828	1.05e-15	KPNA3	karyopherin subunit alpha 3 [Source:HGNC Symbol;Acc:HGNC:6396]		70	83	39	150	167	158	212
ENSOMYG00000020298	1.92751	3.61e-59	ITPKC	inositol-trisphosphate 3-kinase C [Source:HGNC Symbol;Acc:HGNC:14897]		161	148	128	439	375	517	407
ENSOMYG00000030445	1.92607	3.14e-10	RAD54L2	RAD54 like 2 [Source:HGNC Symbol;Acc:HGNC:29123]		28	28	35	131	116	148	105
ENSOMYG00000068935	1.92343	9.23e-07				11	12	6	26	21	33	35
ENSOMYG00000058818	1.92143	0.00078324	HUNK	hormonally up-regulated Neu-associated kinase [Source:HGNC Symbol;Acc:HGNC:13326]		41	24	28	161	137	179	125
ENSOMYG00000076386	1.91936	0.00259375	RTL1	retrotransposon Gag like 1 [Source:HGNC Symbol;Acc:HGNC:14665]		15	3	6	13	12	22	28
ENSOMYG00000014180	1.91875	8.7e-118	ZFAND2B	zinc finger AN1-type containing 2B [Source:HGNC Symbol;Acc:HGNC:25206]		775	717	587	2223	1743	2239	2162
ENSOMYG00000026885	1.91678	1.75e-07	PDXK	pyridoxal kinase [Source:HGNC Symbol;Acc:HGNC:8819]		13	12	9	42	26	35	29
ENSOMYG00000022907	1.91242	0.000158605	NR1H4	nuclear receptor subfamily 1 group H member 4 [Source:HGNC Symbol;Acc:HGNC:7967]		10	6	1	22	17	22	19
ENSOMYG00000042621	1.90757	5.14e-42	PAK1	p21 (RAC1) activated kinase 1 [Source:HGNC Symbol;Acc:HGNC:8590]		96	109	108	303	280	375	327
ENSOMYG00000030781	1.90548	1.16e-11	FAM78A	family with sequence similarity 78 member A [Source:HGNC Symbol;Acc:HGNC:25465]		48	24	24	67	89	95	86
ENSOMYG00000032921	1.90177	0.00312461	DUSP7	dual specificity phosphatase 7 [Source:HGNC Symbol;Acc:HGNC:3073]		7	7	0	24	6	21	18
ENSOMYG00000032755	1.90131	0.01328	RGS6	regulator of G protein signaling 6 [Source:HGNC Symbol;Acc:HGNC:10002]		5	0	2	7	8	13	17
ENSOMYG00000032207	1.89901	3.06e-60	LIMK1	LIM domain kinase 1 [Source:HGNC Symbol;Acc:HGNC:6613]		167	147	146	469	355	500	510
ENSOMYG00000073518	1.89718	6.06e-08	RASGRP1	RAS guanyl releasing protein 1 [Source:HGNC Symbol;Acc:HGNC:9878]		18	16	9	50	54	71	62
ENSOMYG00000017102	1.89659	0.00122946				4	4	6	11	10	16	17
ENSOMYG00000054576	1.89626	0.000197162	SOGA1	suppressor of glucose, autophagy associated 1 [Source:HGNC Symbol;Acc:HGNC:16111]		9	7	8	25	14	18	20
ENSOMYG00000014108	1.89561	1.73e-27	KDM6B	lysine demethylase 6B [Source:HGNC Symbol;Acc:HGNC:29012]		63	76	46	175	147	204	166
ENSOMYG00000006390	1.89377	1.61e-36	HMGCR	3-hydroxy-3-methylglutaryl-CoA reductase [Source:HGNC Symbol;Acc:HGNC:5006]		362	311	275	1011	876	1189	1136
ENSOMYG00000019564	1.89323	0.00729509	IL12B	interleukin 12B [Source:HGNC Symbol;Acc:HGNC:5970]		4	3	2	13	7	19	6
ENSOMYG00000031346	1.89224	2.28e-18	TET3	tet methylcytosine dioxygenase 3 [Source:HGNC Symbol;Acc:HGNC:28313]		32	46	30	113	80	140	130
ENSOMYG00000041642	1.88987	8.74e-05	MAFB	MAF bZIP transcription factor B [Source:HGNC Symbol;Acc:HGNC:6408]		5	12	5	19	16	38	20
ENSOMYG00000016235	1.88923	4.14e-25	MIDN	midnolin [Source:HGNC Symbol;Acc:HGNC:16298]		112	121	89	245	251	347	284
ENSOMYG00000000524	1.88914	0.0256265	TGFB2	transforming growth factor beta 2 [Source:HGNC Symbol;Acc:HGNC:11768]		7	2	2	8	6	9	9
ENSOMYG00000060520	1.88835	1.45e-06	CD163	CD163 molecule [Source:HGNC Symbol;Acc:HGNC:1631]		9	15	9	38	22	29	32
ENSOMYG00000034033	1.88705	2.67e-47	TNFAIP3	TNF alpha induced protein 3 [Source:HGNC Symbol;Acc:HGNC:11896]		185	198	157	435	424	645	534
ENSOMYG00000068654	1.8868	0.0353651	MUC17	mucin 17, cell surface associated [Source:HGNC Symbol;Acc:HGNC:16800]		3	1	3	7	9	6	4
ENSOMYG00000043885	1.88575	0.0318915	IFNA2	interferon alpha 2 [Source:HGNC Symbol;Acc:HGNC:5423]		0	3	1	10	5	10	8
ENSOMYG00000046239	1.88156	1.83e-05				10	15	7	25	18	46	24
ENSOMYG00000055439	1.87718	3.34e-06				7	9	11	26	18	34	35
ENSOMYG00000013324	1.8737	1.4e-25	TRIM25	tripartite motif containing 25 [Source:HGNC Symbol;Acc:HGNC:12932]		63	52	53	144	142	189	207
ENSOMYG00000067457	1.87183	1.94e-72	BCOR	BCL6 corepressor [Source:HGNC Symbol;Acc:HGNC:20893]		253	210	182	647	534	730	652
ENSOMYG00000020229	1.87141	1.01e-07	LINGO3	leucine rich repeat and Ig domain containing 3 [Source:HGNC Symbol;Acc:HGNC:21206]		34	34	30	75	64	97	67
ENSOMYG00000024325	1.86712	0.0100943	CSAD	cysteine sulfinic acid decarboxylase [Source:HGNC Symbol;Acc:HGNC:18966]		5	3	5	8	17	5	15
ENSOMYG00000053238	1.86003	5.35e-69	TNIP1	TNFAIP3 interacting protein 1 [Source:HGNC Symbol;Acc:HGNC:16903]		243	205	210	591	506	755	655
ENSOMYG00000029291	1.85877	0.00112691	MAP2	microtubule associated protein 2 [Source:HGNC Symbol;Acc:HGNC:6839]		9	5	2	9	15	21	18
ENSOMYG00000040602	1.85667	1.75e-152	NFKB1	nuclear factor kappa B subunit 1 [Source:HGNC Symbol;Acc:HGNC:7794]		1174	1114	1004	3143	2631	3699	3319
ENSOMYG00000036333	1.85645	1.79e-10	ARRDC3	arrestin domain containing 3 [Source:HGNC Symbol;Acc:HGNC:29263]		22	20	26	43	64	72	78
ENSOMYG00000039779	1.85606	5.62e-61	BTG3	BTG anti-proliferation factor 3 [Source:HGNC Symbol;Acc:HGNC:1132]		367	348	288	931	786	959	926
ENSOMYG00000011345	1.84867	1.48e-78	DLX3	distal-less homeobox 3 [Source:HGNC Symbol;Acc:HGNC:2916]		333	305	259	929	720	947	922
ENSOMYG00000016567	1.84489	7.78e-08	GLIPR2	GLI pathogenesis related 2 [Source:HGNC Symbol;Acc:HGNC:18007]		13	23	9	42	41	39	42
ENSOMYG00000002845	1.8436	0.0150801	CA4	carbonic anhydrase 4 [Source:HGNC Symbol;Acc:HGNC:1375]		5	5	0	15	9	8	7
ENSOMYG00000019878	1.84354	0.0123112	FAM222A	family with sequence similarity 222 member A [Source:HGNC Symbol;Acc:HGNC:25915]		3	3	7	7	8	16	10
ENSOMYG00000045684	1.84294	3.45e-05	KCTD8	potassium channel tetramerization domain containing 8 [Source:HGNC Symbol;Acc:HGNC:22394]		16	8	3	24	19	28	28
ENSOMYG00000072666	1.84209	2.25e-05	OTUD1	OTU deubiquitinase 1 [Source:HGNC Symbol;Acc:HGNC:27346]		12	11	8	43	22	19	29
ENSOMYG00000021587	1.83251	0.000399098	ARHGAP20	Rho GTPase activating protein 20 [Source:HGNC Symbol;Acc:HGNC:18357]		13	12	7	22	13	28	31
ENSOMYG00000013981	1.83114	0.00212033	CCND2	cyclin D2 [Source:HGNC Symbol;Acc:HGNC:1583]		9	10	0	31	32	27	23
ENSOMYG00000035090	1.82844	8.67e-102	LCP1	lymphocyte cytosolic protein 1 [Source:HGNC Symbol;Acc:HGNC:6528]		947	910	695	2426	1851	2682	2372
ENSOMYG00000053128	1.82734	0.0383548	TMEM215	transmembrane protein 215 [Source:HGNC Symbol;Acc:HGNC:33816]		6	0	1	9	4	8	10
ENSOMYG00000033107	1.82705	5.76e-13	NUMB	NUMB endocytic adaptor protein [Source:HGNC Symbol;Acc:HGNC:8060]		56	64	44	173	154	249	218
ENSOMYG00000003747	1.82687	0.000126191	TRIM16	tripartite motif containing 16 [Source:HGNC Symbol;Acc:HGNC:17241]		17	7	12	43	18	30	22
ENSOMYG00000041123	1.82541	9.96e-15	RARA	retinoic acid receptor alpha [Source:HGNC Symbol;Acc:HGNC:9864]		33	26	28	71	64	108	78
ENSOMYG00000036043	1.82419	0.0271263	RHBDL2	rhomboid like 2 [Source:HGNC Symbol;Acc:HGNC:16083]		0	7	3	8	13	8	7
ENSOMYG00000018989	1.82012	2.47e-69	XPO1	exportin 1 [Source:HGNC Symbol;Acc:HGNC:12825]		502	546	426	1493	1161	1683	1421
ENSOMYG00000030032	1.81987	9.39e-09	TGFBR2	transforming growth factor beta receptor 2 [Source:HGNC Symbol;Acc:HGNC:11773]		17	17	16	57	41	41	69
ENSOMYG00000068834	1.81932	0.000243521	ZNF180	zinc finger protein 180 [Source:HGNC Symbol;Acc:HGNC:12970]		9	6	4	16	15	21	18
ENSOMYG00000031043	1.81619	1.07e-05	PPP2R2B	protein phosphatase 2 regulatory subunit Bbeta [Source:HGNC Symbol;Acc:HGNC:9305]		16	11	11	20	28	34	38
ENSOMYG00000071373	1.81487	0.00575082	ESRRG	estrogen related receptor gamma [Source:HGNC Symbol;Acc:HGNC:3474]		5	1	5	14	9	12	10
ENSOMYG00000017256	1.81388	1.21e-56	CCNL1	cyclin L1 [Source:HGNC Symbol;Acc:HGNC:20569]		362	306	285	945	711	1134	992
ENSOMYG00000043999	1.81365	0.0170423	PSG7	pregnancy specific beta-1-glycoprotein 7 [Source:HGNC Symbol;Acc:HGNC:9524]		0	5	5	19	12	15	5
ENSOMYG00000044975	1.80797	0.0152685	PHLDB2	pleckstrin homology like domain family B member 2 [Source:HGNC Symbol;Acc:HGNC:29573]		4	3	6	9	12	17	4
ENSOMYG00000001356	1.80597	8.29e-64	DAPK3	death associated protein kinase 3 [Source:HGNC Symbol;Acc:HGNC:2676]		554	488	514	1520	1275	1722	1562
ENSOMYG00000021144	1.80406	2.77e-08				17	38	18	64	73	73	48
ENSOMYG00000071964	1.80237	8.46e-06				7	10	8	31	26	40	32
ENSOMYG00000014084	1.79811	1.01e-52	GLIPR2	GLI pathogenesis related 2 [Source:HGNC Symbol;Acc:HGNC:18007]		330	286	251	752	587	854	789
ENSOMYG00000045804	1.79727	1.64e-56	SH3BP1	SH3 domain binding protein 1 [Source:HGNC Symbol;Acc:HGNC:10824]		340	337	318	854	797	1197	975
ENSOMYG00000059571	1.79579	0.0219096				3	9	1	6	9	9	17
ENSOMYG00000035963	1.79536	1.43e-72	XPO1	exportin 1 [Source:HGNC Symbol;Acc:HGNC:12825]		374	351	349	1039	817	1193	1055
ENSOMYG00000018546	1.79422	3.81e-15	SLC35G1	solute carrier family 35 member G1 [Source:HGNC Symbol;Acc:HGNC:26607]		49	55	22	121	98	109	125
ENSOMYG00000005625	1.79318	4.01e-10	MFSD2A	major facilitator superfamily domain containing 2A [Source:HGNC Symbol;Acc:HGNC:25897]		35	44	37	137	134	157	145
ENSOMYG00000025081	1.79181	1.03e-06	ESYT2	extended synaptotagmin 2 [Source:HGNC Symbol;Acc:HGNC:22211]		10	10	20	32	35	39	50
ENSOMYG00000020826	1.7899	7.34e-32	JUNB	JunB proto-oncogene, AP-1 transcription factor subunit [Source:HGNC Symbol;Acc:HGNC:6205]		130	113	98	374	283	333	358
ENSOMYG00000003343	1.7897	6.86e-16	CD83	CD83 molecule [Source:HGNC Symbol;Acc:HGNC:1703]		43	53	27	95	92	140	102
ENSOMYG00000001868	1.78934	2.41e-27	CPEB1	cytoplasmic polyadenylation element binding protein 1 [Source:HGNC Symbol;Acc:HGNC:21744]		70	68	51	190	163	201	190
ENSOMYG00000016175	1.78877	1.79e-08	PELI2	pellino E3 ubiquitin protein ligase family member 2 [Source:HGNC Symbol;Acc:HGNC:8828]		25	24	14	49	29	67	69
ENSOMYG00000035334	1.78758	1.82e-67	RIN2	Ras and Rab interactor 2 [Source:HGNC Symbol;Acc:HGNC:18750]		285	304	238	758	598	911	730
ENSOMYG00000033414	1.78548	0.019586	PRKCH	protein kinase C eta [Source:HGNC Symbol;Acc:HGNC:9403]		6	3	5	4	7	18	13
ENSOMYG00000022735	1.78468	0.00301447	SH3RF3	SH3 domain containing ring finger 3 [Source:HGNC Symbol;Acc:HGNC:24699]		4	3	4	13	8	18	14
ENSOMYG00000005145	1.78467	0.0391879	TRAM2	translocation associated membrane protein 2 [Source:HGNC Symbol;Acc:HGNC:16855]		6	1	1	5	5	8	12
ENSOMYG00000002692	1.78434	1.23e-45	ZNF395	zinc finger protein 395 [Source:HGNC Symbol;Acc:HGNC:18737]		268	276	215	728	605	898	770
ENSOMYG00000016392	1.78203	0.0153181	PRR5L	proline rich 5 like [Source:HGNC Symbol;Acc:HGNC:25878]		1	5	6	10	7	9	13
ENSOMYG00000063796	1.77906	6.92e-05				11	8	19	54	27	32	22
ENSOMYG00000030728	1.77773	1.01e-80	PACC1	proton activated chloride channel 1 [Source:HGNC Symbol;Acc:HGNC:25593]		530	495	414	1382	1150	1370	1381
ENSOMYG00000053915	1.77702	0.00202133	GTF2IRD2	GTF2I repeat domain containing 2 [Source:HGNC Symbol;Acc:HGNC:30775]		3	9	4	12	9	19	21
ENSOMYG00000033686	1.77397	0.00865672	NPC1L1	NPC1 like intracellular cholesterol transporter 1 [Source:HGNC Symbol;Acc:HGNC:7898]		9	3	3	9	22	17	7
ENSOMYG00000015107	1.7734	2.94e-130	DNAJA1	DnaJ heat shock protein family (Hsp40) member A1 [Source:HGNC Symbol;Acc:HGNC:5229]		5470	4985	4374	13395	10664	14343	13533
ENSOMYG00000007483	1.77333	7.22e-05	TDRD7	tudor domain containing 7 [Source:HGNC Symbol;Acc:HGNC:30831]		14	14	11	54	37	84	71
ENSOMYG00000002707	1.77259	1.17e-28	DONSON	DNA replication fork stabilization factor DONSON [Source:HGNC Symbol;Acc:HGNC:2993]		112	94	67	249	175	285	227
ENSOMYG00000021429	1.77206	3.03e-44	R3HDM2	R3H domain containing 2 [Source:HGNC Symbol;Acc:HGNC:29167]		183	215	164	451	456	619	502
ENSOMYG00000059942	1.77155	3.25e-13	MBD2	methyl-CpG binding domain protein 2 [Source:HGNC Symbol;Acc:HGNC:6917]		147	111	120	443	380	528	404
ENSOMYG00000006257	1.77143	0.0335681	CXCL6	C-X-C motif chemokine ligand 6 [Source:HGNC Symbol;Acc:HGNC:10643]		4	3	5	5	6	9	13
ENSOMYG00000029054	1.77136	4.22e-09	SULT2B1	sulfotransferase family 2B member 1 [Source:HGNC Symbol;Acc:HGNC:11459]		34	34	37	86	77	67	88
ENSOMYG00000047299	1.76983	4.69e-73	NFKBIA	NFKB inhibitor alpha [Source:HGNC Symbol;Acc:HGNC:7797]		340	332	281	899	731	1046	903
ENSOMYG00000046358	1.76963	3.7e-17	MID1	midline 1 [Source:HGNC Symbol;Acc:HGNC:7095]		152	155	106	405	356	598	437
ENSOMYG00000002684	1.76924	1.58e-93	RUNX1	RUNX family transcription factor 1 [Source:HGNC Symbol;Acc:HGNC:10471]		1014	895	843	2325	1959	2941	2437
ENSOMYG00000013592	1.76625	4.53e-22	MTTP	microsomal triglyceride transfer protein [Source:HGNC Symbol;Acc:HGNC:7467]		226	200	155	576	503	748	628
ENSOMYG00000026129	1.7645	0.000369426	ZNF503	zinc finger protein 503 [Source:HGNC Symbol;Acc:HGNC:23589]		7	5	11	13	18	22	29
ENSOMYG00000022762	1.76301	4.05e-34	DUSP6	dual specificity phosphatase 6 [Source:HGNC Symbol;Acc:HGNC:3072]		119	115	72	258	231	291	281
ENSOMYG00000026615	1.76291	0.00283812	RBMS2	RNA binding motif single stranded interacting protein 2 [Source:HGNC Symbol;Acc:HGNC:9909]		9	5	0	17	13	17	17
ENSOMYG00000014973	1.76226	5.87e-06	SAMD9	sterile alpha motif domain containing 9 [Source:HGNC Symbol;Acc:HGNC:1348]		37	13	15	65	37	54	41
ENSOMYG00000014867	1.76221	0.0190994	CD200R1	CD200 receptor 1 [Source:HGNC Symbol;Acc:HGNC:24235]		3	1	2	9	7	11	14
ENSOMYG00000006982	1.76006	3.03e-11	DNAJB4	DnaJ heat shock protein family (Hsp40) member B4 [Source:HGNC Symbol;Acc:HGNC:14886]		20	22	21	53	45	69	61
ENSOMYG00000002230	1.75746	0.000658683	DOK4	docking protein 4 [Source:HGNC Symbol;Acc:HGNC:19868]		5	8	7	23	20	17	12
ENSOMYG00000043078	1.75455	6.8e-11	ADM	adrenomedullin [Source:HGNC Symbol;Acc:HGNC:259]		96	68	70	283	240	308	284
ENSOMYG00000063860	1.75445	0.000572222	CRYAA2	crystallin alpha A2 [Source:HGNC Symbol;Acc:HGNC:51901]		5	12	5	22	12	35	16
ENSOMYG00000036400	1.75301	2.18e-11	GBP1	guanylate binding protein 1 [Source:HGNC Symbol;Acc:HGNC:4182]		24	30	22	58	46	76	74
ENSOMYG00000048017	1.75243	2.94e-11	NPY2R	neuropeptide Y receptor Y2 [Source:HGNC Symbol;Acc:HGNC:7957]		24	30	29	65	62	64	88
ENSOMYG00000000721	1.75203	0.000933198	LPL	lipoprotein lipase [Source:HGNC Symbol;Acc:HGNC:6677]		9	4	11	13	35	33	37
ENSOMYG00000009465	1.75052	0.00110331	HGF	hepatocyte growth factor [Source:HGNC Symbol;Acc:HGNC:4893]		5	6	5	17	12	15	15
ENSOMYG00000000510	1.74952	1.28e-47	TP53BP2	tumor protein p53 binding protein 2 [Source:HGNC Symbol;Acc:HGNC:12000]		164	134	117	368	314	444	365
ENSOMYG00000005645	1.74952	9.66e-07	FOXO3	forkhead box O3 [Source:HGNC Symbol;Acc:HGNC:3821]		26	34	14	57	46	56	55
ENSOMYG00000012897	1.74543	0.00643671	GLI3	GLI family zinc finger 3 [Source:HGNC Symbol;Acc:HGNC:4319]		4	3	3	11	12	10	12
ENSOMYG00000011298	1.74488	1.55e-43	DNAJB1	DnaJ heat shock protein family (Hsp40) member B1 [Source:HGNC Symbol;Acc:HGNC:5270]		466	431	315	1212	936	1193	1237
ENSOMYG00000076754	1.74348	0.018548	HOGA1	4-hydroxy-2-oxoglutarate aldolase 1 [Source:HGNC Symbol;Acc:HGNC:25155]		7	3	6	8	13	12	9
ENSOMYG00000045828	1.73236	6.93e-54	PIK3R6	phosphoinositide-3-kinase regulatory subunit 6 [Source:HGNC Symbol;Acc:HGNC:27101]		1077	903	837	2232	1925	2690	2404
ENSOMYG00000025987	1.73174	4.5e-34	ARNTL	aryl hydrocarbon receptor nuclear translocator like [Source:HGNC Symbol;Acc:HGNC:701]		145	114	87	295	222	377	310
ENSOMYG00000017660	1.73062	2.09e-67	ARHGAP4	Rho GTPase activating protein 4 [Source:HGNC Symbol;Acc:HGNC:674]		724	729	609	1874	1490	2268	2017
ENSOMYG00000017866	1.72981	3.72e-21	ZHX3	zinc fingers and homeoboxes 3 [Source:HGNC Symbol;Acc:HGNC:15935]		62	55	68	153	152	183	146
ENSOMYG00000045740	1.72628	0.0442073	RGS5	regulator of G protein signaling 5 [Source:HGNC Symbol;Acc:HGNC:10001]		1	5	2	11	6	8	4
ENSOMYG00000037449	1.72512	1.28e-49	MAFB	MAF bZIP transcription factor B [Source:HGNC Symbol;Acc:HGNC:6408]		452	490	344	1160	958	1455	1157
ENSOMYG00000015686	1.7236	1.56e-54	MAFB	MAF bZIP transcription factor B [Source:HGNC Symbol;Acc:HGNC:6408]		1367	1305	1095	3413	2868	4228	3664
ENSOMYG00000009698	1.72342	1.25e-82	TFEC	transcription factor EC [Source:HGNC Symbol;Acc:HGNC:11754]		972	870	738	2178	1722	2679	2163
ENSOMYG00000013393	1.72283	1.1e-11	PAK3	p21 (RAC1) activated kinase 3 [Source:HGNC Symbol;Acc:HGNC:8592]		45	33	34	61	87	120	97
ENSOMYG00000061241	1.72248	6.63e-50	SDC2	syndecan 2 [Source:HGNC Symbol;Acc:HGNC:10659]		915	811	617	2095	1859	2386	2329
ENSOMYG00000020115	1.7219	4.94e-19	ANXA11	annexin A11 [Source:HGNC Symbol;Acc:HGNC:535]		390	355	298	1173	875	1284	1038
ENSOMYG00000002790	1.72106	5.17e-16	RCAN1	regulator of calcineurin 1 [Source:HGNC Symbol;Acc:HGNC:3040]		196	161	134	499	425	679	481
ENSOMYG00000060429	1.71914	5.33e-05	TNS4	tensin 4 [Source:HGNC Symbol;Acc:HGNC:24352]		96	84	91	342	264	403	346
ENSOMYG00000066854	1.71857	2.39e-20	TAMALIN	trafficking regulator and scaffold protein tamalin [Source:HGNC Symbol;Acc:HGNC:18707]		102	127	118	277	255	406	234
ENSOMYG00000063206	1.71655	0.0202267	CCN2	cellular communication network factor 2 [Source:HGNC Symbol;Acc:HGNC:2500]		10	5	4	11	5	15	19
ENSOMYG00000021341	1.71636	5.85e-13	RGS14	regulator of G protein signaling 14 [Source:HGNC Symbol;Acc:HGNC:9996]		604	580	528	1969	1625	2139	2030
ENSOMYG00000007823	1.71159	0.000185213	HMCN1	hemicentin 1 [Source:HGNC Symbol;Acc:HGNC:19194]		12	6	7	22	25	34	15
ENSOMYG00000074803	1.71081	0.0175736	CLMN	calmin [Source:HGNC Symbol;Acc:HGNC:19972]		7	10	4	7	9	18	21
ENSOMYG00000077225	1.70811	2.7e-07	RGS1	regulator of G protein signaling 1 [Source:HGNC Symbol;Acc:HGNC:9991]		1494	1293	1155	4876	3666	4261	4653
ENSOMYG00000069387	1.70648	0.0174274				5	7	2	6	12	15	8
ENSOMYG00000026966	1.70449	1.01e-06	CCL20	C-C motif chemokine ligand 20 [Source:HGNC Symbol;Acc:HGNC:10619]		13	17	25	64	42	38	46
ENSOMYG00000017961	1.70441	1.96e-23	EGR1	early growth response 1 [Source:HGNC Symbol;Acc:HGNC:3238]		424	381	297	805	700	1029	840
ENSOMYG00000052704	1.69786	0.0235618				5	5	3	7	10	5	16
ENSOMYG00000003073	1.69766	0.0190756	MICAL3	microtubule associated monooxygenase, calponin and LIM domain containing 3 [Source:HGNC Symbol;Acc:HGNC:24694]		6	1	7	8	7	12	15
ENSOMYG00000048709	1.6895	6.21e-08				26	19	13	62	35	43	62
ENSOMYG00000065655	1.68845	0.049257	FHDC1	FH2 domain containing 1 [Source:HGNC Symbol;Acc:HGNC:29363]		3	0	2	6	7	10	8
ENSOMYG00000024290	1.68786	4.31e-13	C6orf136	chromosome 6 open reading frame 136 [Source:HGNC Symbol;Acc:HGNC:21301]		119	118	89	328	288	399	393
ENSOMYG00000022652	1.68693	0.00149963	SLC1A5	solute carrier family 1 member 5 [Source:HGNC Symbol;Acc:HGNC:10943]		200	257	232	915	786	1053	940
ENSOMYG00000060665	1.68685	9e-05	PRR33	proline rich 33 [Source:HGNC Symbol;Acc:HGNC:35118]		18	7	12	25	21	26	38
ENSOMYG00000073812	1.68272	0.00436146				2	7	11	28	8	18	20
ENSOMYG00000064956	1.68185	0.0243578	ATP6AP2	ATPase H+ transporting accessory protein 2 [Source:HGNC Symbol;Acc:HGNC:18305]		4	4	5	5	8	11	12
ENSOMYG00000042184	1.68112	5.14e-21	ZMYND19	zinc finger MYND-type containing 19 [Source:HGNC Symbol;Acc:HGNC:21146]		55	51	58	143	124	147	159
ENSOMYG00000037860	1.67974	6.32e-05	BICDL1	BICD family like cargo adaptor 1 [Source:HGNC Symbol;Acc:HGNC:28095]		181	154	140	610	458	629	580
ENSOMYG00000016919	1.67958	4.28e-47	SGMS2	sphingomyelin synthase 2 [Source:HGNC Symbol;Acc:HGNC:28395]		281	305	220	665	584	704	654
ENSOMYG00000017329	1.67869	4.71e-73	NINJ1	ninjurin 1 [Source:HGNC Symbol;Acc:HGNC:7824]		378	370	307	938	712	1014	985
ENSOMYG00000006807	1.67802	8.35e-11	TBC1D9	TBC1 domain family member 9 [Source:HGNC Symbol;Acc:HGNC:21710]		27	22	17	60	51	72	59
ENSOMYG00000046445	1.67794	2.27e-25	SLC20A1	solute carrier family 20 member 1 [Source:HGNC Symbol;Acc:HGNC:10946]		340	297	282	894	709	1073	904
ENSOMYG00000030877	1.67579	0.042139	PLCD4	phospholipase C delta 4 [Source:HGNC Symbol;Acc:HGNC:9062]		2	3	3	11	9	4	6
ENSOMYG00000041696	1.67384	3.59e-76	VCAM1	vascular cell adhesion molecule 1 [Source:HGNC Symbol;Acc:HGNC:12663]		331	325	292	793	654	897	821
ENSOMYG00000047239	1.67264	1.21e-15	NR1D2	nuclear receptor subfamily 1 group D member 2 [Source:HGNC Symbol;Acc:HGNC:7963]		118	115	95	318	263	422	351
ENSOMYG00000027158	1.67263	3.08e-60	SDC2	syndecan 2 [Source:HGNC Symbol;Acc:HGNC:10659]		1075	919	788	2493	2018	2834	2581
ENSOMYG00000031241	1.67107	6.13e-19	ASNS	asparagine synthetase (glutamine-hydrolyzing) [Source:HGNC Symbol;Acc:HGNC:753]		598	594	501	1636	1406	2030	1779
ENSOMYG00000060222	1.65947	0.00392594	EBI3	Epstein-Barr virus induced 3 [Source:HGNC Symbol;Acc:HGNC:3129]		5	7	5	11	11	23	11
ENSOMYG00000046796	1.65937	6.6e-17	POLR2M	RNA polymerase II subunit M [Source:HGNC Symbol;Acc:HGNC:14862]		69	71	65	226	168	211	189
ENSOMYG00000072519	1.65632	0.00230557	ZNF180	zinc finger protein 180 [Source:HGNC Symbol;Acc:HGNC:12970]		6	5	8	17	9	15	20
ENSOMYG00000047637	1.65501	4.31e-12	SEMA3B	semaphorin 3B [Source:HGNC Symbol;Acc:HGNC:10724]		35	40	27	77	94	87	102
ENSOMYG00000022429	1.65437	1.36e-52	NLRC3	NLR family CARD domain containing 3 [Source:HGNC Symbol;Acc:HGNC:29889]		573	591	569	1357	1122	1517	1564
ENSOMYG00000029736	1.65377	1.75e-15	IER5	immediate early response 5 [Source:HGNC Symbol;Acc:HGNC:5393]		54	37	33	97	79	133	124
ENSOMYG00000029065	1.65158	8.99e-07	SH2D3C	SH2 domain containing 3C [Source:HGNC Symbol;Acc:HGNC:16884]		42	16	16	43	48	67	62
ENSOMYG00000038006	1.64998	1.19e-14	MAP7D1	MAP7 domain containing 1 [Source:HGNC Symbol;Acc:HGNC:25514]		57	64	40	170	133	174	139
ENSOMYG00000076726	1.64973	0.00870964	SDR42E1	short chain dehydrogenase/reductase family 42E, member 1 [Source:HGNC Symbol;Acc:HGNC:29834]		221	196	182	818	701	1059	933
ENSOMYG00000030088	1.64695	1.17e-45	BMF	Bcl2 modifying factor [Source:HGNC Symbol;Acc:HGNC:24132]		187	200	151	457	390	510	428
ENSOMYG00000030503	1.64557	8.1e-21	SMURF2	SMAD specific E3 ubiquitin protein ligase 2 [Source:HGNC Symbol;Acc:HGNC:16809]		95	86	90	225	218	273	292
ENSOMYG00000012005	1.64541	5.74e-35	RGL1	ral guanine nucleotide dissociation stimulator like 1 [Source:HGNC Symbol;Acc:HGNC:30281]		239	244	195	514	389	651	552
ENSOMYG00000030928	1.64538	0.000410573	KLF11	Kruppel like factor 11 [Source:HGNC Symbol;Acc:HGNC:11811]		5	21	17	31	30	35	27
ENSOMYG00000048405	1.64437	3.27e-05	RAP1GAP2	RAP1 GTPase activating protein 2 [Source:HGNC Symbol;Acc:HGNC:29176]		26	27	13	34	50	58	36
ENSOMYG00000070234	1.64319	1.2e-46	BACH1	BTB domain and CNC homolog 1 [Source:HGNC Symbol;Acc:HGNC:935]		380	382	288	782	675	898	922
ENSOMYG00000041135	1.64148	1.02e-05	HIP1	huntingtin interacting protein 1 [Source:HGNC Symbol;Acc:HGNC:4913]		13	18	15	45	30	30	31
ENSOMYG00000033469	1.63757	6.18e-17	GBP1	guanylate binding protein 1 [Source:HGNC Symbol;Acc:HGNC:4182]		107	111	91	270	256	353	329
ENSOMYG00000000715	1.63422	4.39e-27	BCAR1	BCAR1 scaffold protein, Cas family member [Source:HGNC Symbol;Acc:HGNC:971]		328	361	338	778	665	929	733
ENSOMYG00000054244	1.63258	4.92e-38	CIPC	CLOCK interacting pacemaker [Source:HGNC Symbol;Acc:HGNC:20365]		141	130	132	330	258	414	342
ENSOMYG00000035590	1.63209	0.0225649	NFATC1	nuclear factor of activated T cells 1 [Source:HGNC Symbol;Acc:HGNC:7775]		3	7	4	8	8	17	7
ENSOMYG00000006683	1.63192	2.32e-11	MYO1F	myosin IF [Source:HGNC Symbol;Acc:HGNC:7600]		58	31	31	96	67	121	84
ENSOMYG00000008716	1.63096	9.78e-33	MFSD12	major facilitator superfamily domain containing 12 [Source:HGNC Symbol;Acc:HGNC:28299]		203	182	135	398	305	493	404
ENSOMYG00000059269	1.62819	1.57e-08	ZNF180	zinc finger protein 180 [Source:HGNC Symbol;Acc:HGNC:12970]		26	21	17	64	48	82	69
ENSOMYG00000003284	1.62692	4.39e-16	NDE1	nudE neurodevelopment protein 1 [Source:HGNC Symbol;Acc:HGNC:17619]		88	76	79	238	214	262	216
ENSOMYG00000009605	1.62675	3.1e-13	SLAMF6	SLAM family member 6 [Source:HGNC Symbol;Acc:HGNC:21392]		59	35	30	84	80	127	107
ENSOMYG00000006301	1.62538	0.00039063	ELFN2	extracellular leucine rich repeat and fibronectin type III domain containing 2 [Source:HGNC Symbol;Acc:HGNC:29396]		12	8	12	23	23	17	27
ENSOMYG00000040062	1.61943	1.93e-36	NOD2	nucleotide binding oligomerization domain containing 2 [Source:HGNC Symbol;Acc:HGNC:5331]		164	146	128	336	321	402	420
ENSOMYG00000015199	1.61925	9.24e-11	PLK2	polo like kinase 2 [Source:HGNC Symbol;Acc:HGNC:19699]		32	33	22	68	45	80	75
ENSOMYG00000015145	1.61822	4.64e-05	GAS2L3	growth arrest specific 2 like 3 [Source:HGNC Symbol;Acc:HGNC:27475]		15	8	11	20	28	40	27
ENSOMYG00000020495	1.61812	1.55e-15	PPP2R3A	protein phosphatase 2 regulatory subunit B''alpha [Source:HGNC Symbol;Acc:HGNC:9307]		61	72	61	153	163	184	212
ENSOMYG00000001094	1.61799	0.042234	ZNF804A	zinc finger protein 804A [Source:HGNC Symbol;Acc:HGNC:21711]		6	3	3	7	4	10	11
ENSOMYG00000030759	1.61626	3.65e-58	KBTBD2	kelch repeat and BTB domain containing 2 [Source:HGNC Symbol;Acc:HGNC:21751]		335	360	312	796	690	885	917
ENSOMYG00000045421	1.61536	6.57e-09	KLF9	Kruppel like factor 9 [Source:HGNC Symbol;Acc:HGNC:1123]		53	40	51	119	108	221	146
ENSOMYG00000066053	1.61318	0.0010693	DDIT3	DNA damage inducible transcript 3 [Source:HGNC Symbol;Acc:HGNC:2726]		2202	1989	1696	7558	5846	7696	7717
ENSOMYG00000058089	1.61208	1.04e-15	SGK1	serum/glucocorticoid regulated kinase 1 [Source:HGNC Symbol;Acc:HGNC:10810]		155	128	107	394	299	452	366
ENSOMYG00000031203	1.61194	5.84e-28	ABI1	abl interactor 1 [Source:HGNC Symbol;Acc:HGNC:11320]		173	146	157	429	326	522	414
ENSOMYG00000064972	1.60705	5.02e-05	ZNF180	zinc finger protein 180 [Source:HGNC Symbol;Acc:HGNC:12970]		18	18	13	70	55	54	60
ENSOMYG00000036847	1.60585	2.33e-07	SAA1	serum amyloid A1 [Source:HGNC Symbol;Acc:HGNC:10513]		16	24	28	57	37	67	46
ENSOMYG00000001708	1.60551	5.7e-07	CPEB1	cytoplasmic polyadenylation element binding protein 1 [Source:HGNC Symbol;Acc:HGNC:21744]		31	24	16	39	34	67	67
ENSOMYG00000010469	1.60527	2.87e-17	PLEKHG5	pleckstrin homology and RhoGEF domain containing G5 [Source:HGNC Symbol;Acc:HGNC:29105]		48	72	49	123	113	152	149
ENSOMYG00000005440	1.60289	1.38e-05	SPEG	striated muscle enriched protein kinase [Source:HGNC Symbol;Acc:HGNC:16901]		13	16	9	36	19	33	36
ENSOMYG00000008936	1.60112	3.95e-10	ZKSCAN7	zinc finger with KRAB and SCAN domains 7 [Source:HGNC Symbol;Acc:HGNC:12955]		22	28	28	61	50	68	79
ENSOMYG00000002986	1.60104	2.52e-33	NR1D2	nuclear receptor subfamily 1 group D member 2 [Source:HGNC Symbol;Acc:HGNC:7963]		169	146	135	334	299	420	321
ENSOMYG00000015674	1.60092	2.4e-11	KLF7	Kruppel like factor 7 [Source:HGNC Symbol;Acc:HGNC:6350]		34	29	24	63	61	73	70
ENSOMYG00000070538	1.60074	5.31e-07	MPV17L	MPV17 mitochondrial inner membrane protein like [Source:HGNC Symbol;Acc:HGNC:26827]		22	20	23	71	67	56	70
ENSOMYG00000019573	1.60052	0.00151967	CDR2L	cerebellar degeneration related protein 2 like [Source:HGNC Symbol;Acc:HGNC:29999]		11	4	8	12	19	20	21
ENSOMYG00000003013	1.59989	9.16e-55	CHD7	chromodomain helicase DNA binding protein 7 [Source:HGNC Symbol;Acc:HGNC:20626]		1074	1006	905	2490	2125	3014	2541
ENSOMYG00000010438	1.59911	4.24e-39	ELL	elongation factor for RNA polymerase II [Source:HGNC Symbol;Acc:HGNC:23114]		170	167	167	364	355	462	435
ENSOMYG00000034588	1.59732	9.72e-06	PDLIM5	PDZ and LIM domain 5 [Source:HGNC Symbol;Acc:HGNC:17468]		25	34	16	38	47	51	64
ENSOMYG00000022894	1.59694	2.1e-57	TNFRSF6B	TNF receptor superfamily member 6b [Source:HGNC Symbol;Acc:HGNC:11921]		653	488	476	1295	1071	1454	1228
ENSOMYG00000041747	1.59691	5.43e-52	CCNL1	cyclin L1 [Source:HGNC Symbol;Acc:HGNC:20569]		1510	1347	1227	3394	2655	4127	3770
ENSOMYG00000024003	1.59619	6.6e-21	SLC3A2	solute carrier family 3 member 2 [Source:HGNC Symbol;Acc:HGNC:11026]		226	197	149	395	349	425	463
ENSOMYG00000026846	1.59422	6.26e-64	FOSL2	FOS like 2, AP-1 transcription factor subunit [Source:HGNC Symbol;Acc:HGNC:3798]		2663	2525	2282	5730	4582	6450	5929
ENSOMYG00000014561	1.59277	2e-28				131	94	92	233	201	281	252
ENSOMYG00000052883	1.59199	1.11e-20	RELT	RELT TNF receptor [Source:HGNC Symbol;Acc:HGNC:13764]		63	76	60	140	140	171	173
ENSOMYG00000042734	1.59042	2.95e-12	PHLDB1	pleckstrin homology like domain family B member 1 [Source:HGNC Symbol;Acc:HGNC:23697]		34	28	31	76	55	92	79
ENSOMYG00000038863	1.58801	7.88e-19	SLC3A2	solute carrier family 3 member 2 [Source:HGNC Symbol;Acc:HGNC:11026]		1707	1589	1466	4541	3564	5174	4727
ENSOMYG00000012952	1.58743	1.47e-25	MPP6	membrane palmitoylated protein 6 [Source:HGNC Symbol;Acc:HGNC:18167]		105	86	82	198	159	273	243
ENSOMYG00000061147	1.58495	6.83e-05	GPR4	G protein-coupled receptor 4 [Source:HGNC Symbol;Acc:HGNC:4497]		25	14	18	42	23	45	39
ENSOMYG00000044031	1.5836	4.38e-07	LAMB3	laminin subunit beta 3 [Source:HGNC Symbol;Acc:HGNC:6490]		32	33	25	96	82	125	94
ENSOMYG00000014891	1.58327	1.08e-38	BRDT	bromodomain testis associated [Source:HGNC Symbol;Acc:HGNC:1105]		182	181	155	404	328	536	404
ENSOMYG00000011018	1.58138	0.00954783	CALCRL	calcitonin receptor like receptor [Source:HGNC Symbol;Acc:HGNC:16709]		12	1	5	12	11	17	17
ENSOMYG00000012647	1.57886	0.0236912	ADRB2	adrenoceptor beta 2 [Source:HGNC Symbol;Acc:HGNC:286]		6	2	3	16	15	6	14
ENSOMYG00000024040	1.57885	9.15e-44	MMP14	matrix metallopeptidase 14 [Source:HGNC Symbol;Acc:HGNC:7160]		366	295	271	689	538	894	724
ENSOMYG00000001215	1.5779	8.08e-27	OTUD7B	OTU deubiquitinase 7B [Source:HGNC Symbol;Acc:HGNC:16683]		143	104	100	232	217	337	284
ENSOMYG00000005772	1.57475	0.00484614	ITIH6	inter-alpha-trypsin inhibitor heavy chain family member 6 [Source:HGNC Symbol;Acc:HGNC:28907]		4	7	5	22	23	21	24
ENSOMYG00000027174	1.57316	4.7e-05	FHL2	four and a half LIM domains 2 [Source:HGNC Symbol;Acc:HGNC:3703]		17	9	7	30	23	41	32
ENSOMYG00000035507	1.57234	2.54e-05	SEMA7A	semaphorin 7A (John Milton Hagen blood group) [Source:HGNC Symbol;Acc:HGNC:10741]		260	234	172	677	590	840	688
ENSOMYG00000021784	1.57178	0.000671298	CCNT1	cyclin T1 [Source:HGNC Symbol;Acc:HGNC:1599]		16	7	9	20	15	31	22
ENSOMYG00000011624	1.57142	3.61e-21	ALDH1A2	aldehyde dehydrogenase 1 family member A2 [Source:HGNC Symbol;Acc:HGNC:15472]		86	68	63	174	151	223	158
ENSOMYG00000019579	1.57115	3.78e-10	SH3TC2	SH3 domain and tetratricopeptide repeats 2 [Source:HGNC Symbol;Acc:HGNC:29427]		52	26	48	106	75	100	89
ENSOMYG00000063846	1.57059	0.0163849	MACF1	microtubule actin crosslinking factor 1 [Source:HGNC Symbol;Acc:HGNC:13664]		6	3	3	10	9	11	10
ENSOMYG00000003529	1.57034	3.47e-13	TNFSF12	TNF superfamily member 12 [Source:HGNC Symbol;Acc:HGNC:11927]		207	207	172	386	334	446	416
ENSOMYG00000044841	1.56925	8.97e-21	SLC25A25	solute carrier family 25 member 25 [Source:HGNC Symbol;Acc:HGNC:20663]		77	57	63	148	122	167	174
ENSOMYG00000043005	1.56764	8.64e-05	NME4	NME/NM23 nucleoside diphosphate kinase 4 [Source:HGNC Symbol;Acc:HGNC:7852]		14	9	12	19	22	37	29
ENSOMYG00000073366	1.56505	1.62e-22	UBC	ubiquitin C [Source:HGNC Symbol;Acc:HGNC:12468]		2290	2046	1927	5992	4588	4204	5894
ENSOMYG00000016611	1.56398	3.94e-56	STRN	striatin [Source:HGNC Symbol;Acc:HGNC:11424]		350	322	270	662	586	848	794
ENSOMYG00000040032	1.56393	0.00114386	KALRN	kalirin RhoGEF kinase [Source:HGNC Symbol;Acc:HGNC:4814]		9	10	8	19	14	18	22
ENSOMYG00000000414	1.56281	9.12e-28	IL10RB	interleukin 10 receptor subunit beta [Source:HGNC Symbol;Acc:HGNC:5965]		134	130	139	289	251	330	320
ENSOMYG00000039188	1.56226	9.81e-38	ZNF782	zinc finger protein 782 [Source:HGNC Symbol;Acc:HGNC:33110]		257	263	221	603	450	570	573
ENSOMYG00000034938	1.56152	2.41e-40	MMP13	matrix metallopeptidase 13 [Source:HGNC Symbol;Acc:HGNC:7159]		406	477	372	1099	779	1190	1053
ENSOMYG00000024873	1.56111	0.00308275	KCNS3	potassium voltage-gated channel modifier subfamily S member 3 [Source:HGNC Symbol;Acc:HGNC:6302]		6	7	7	12	13	18	16
ENSOMYG00000007971	1.55976	5.23e-17	ZNF250	zinc finger protein 250 [Source:HGNC Symbol;Acc:HGNC:13044]		73	62	49	130	120	166	122
ENSOMYG00000066124	1.55887	3.59e-05	THAP4	THAP domain containing 4 [Source:HGNC Symbol;Acc:HGNC:23187]		28	17	5	32	36	49	40
ENSOMYG00000068627	1.55777	0.0456266				5	2	4	12	4	6	11
ENSOMYG00000033862	1.55645	0.0304341				6	2	6	16	7	11	6
ENSOMYG00000001150	1.55539	0.0138542	SALL3	spalt like transcription factor 3 [Source:HGNC Symbol;Acc:HGNC:10527]		9	4	4	10	8	18	11
ENSOMYG00000075414	1.5549	1.78e-30	TINAGL1	tubulointerstitial nephritis antigen like 1 [Source:HGNC Symbol;Acc:HGNC:19168]		204	185	213	413	382	527	469
ENSOMYG00000037283	1.55489	5.32e-79	ZFP36L1	ZFP36 ring finger protein like 1 [Source:HGNC Symbol;Acc:HGNC:1107]		1123	954	868	2191	1746	2747	2363
ENSOMYG00000014204	1.55459	2.27e-29	ETS2	ETS proto-oncogene 2, transcription factor [Source:HGNC Symbol;Acc:HGNC:3489]		157	166	148	398	348	413	413
ENSOMYG00000057344	1.54665	0.0115882				10	3	3	17	7	22	25
ENSOMYG00000065553	1.54503	2.19e-60	CDC37	cell division cycle 37, HSP90 cochaperone [Source:HGNC Symbol;Acc:HGNC:1735]		445	469	385	977	827	1163	962
ENSOMYG00000002483	1.54501	4.23e-56	MYC	MYC proto-oncogene, bHLH transcription factor [Source:HGNC Symbol;Acc:HGNC:7553]		1185	988	817	2170	1762	2583	2286
ENSOMYG00000043390	1.54425	2.01e-18	CNKSR3	CNKSR family member 3 [Source:HGNC Symbol;Acc:HGNC:23034]		88	64	85	168	133	226	216
ENSOMYG00000032117	1.54387	3.8e-20	HSPH1	heat shock protein family H (Hsp110) member 1 [Source:HGNC Symbol;Acc:HGNC:16969]		3770	3401	2942	7009	5783	7825	7049
ENSOMYG00000044266	1.54216	1.3e-05	TMEM150A	transmembrane protein 150A [Source:HGNC Symbol;Acc:HGNC:24677]		23	15	15	49	49	65	65
ENSOMYG00000048313	1.5405	3.09e-05				21	21	9	31	25	48	35
ENSOMYG00000045259	1.53838	3e-13	TENT4B	terminal nucleotidyltransferase 4B [Source:HGNC Symbol;Acc:HGNC:30758]		114	136	78	283	241	345	323
ENSOMYG00000028445	1.53586	0.00093887	ISM1	isthmin 1 [Source:HGNC Symbol;Acc:HGNC:16213]		12	9	4	15	23	28	28
ENSOMYG00000071427	1.53488	2.61e-38	BAG2	BAG cochaperone 2 [Source:HGNC Symbol;Acc:HGNC:938]		228	215	156	427	394	482	465
ENSOMYG00000047444	1.53477	1.14e-14	PER2	period circadian regulator 2 [Source:HGNC Symbol;Acc:HGNC:8846]		68	69	51	182	131	172	178
ENSOMYG00000024446	1.53033	4.52e-16	DESI2	desumoylating isopeptidase 2 [Source:HGNC Symbol;Acc:HGNC:24264]		74	61	66	158	128	210	197
ENSOMYG00000012498	1.52743	4.76e-12	INHBA	inhibin subunit beta A [Source:HGNC Symbol;Acc:HGNC:6066]		62	37	42	137	95	138	120
ENSOMYG00000012779	1.52713	1.47e-37	ABCC3	ATP binding cassette subfamily C member 3 [Source:HGNC Symbol;Acc:HGNC:54]		209	221	200	442	367	566	483
ENSOMYG00000014581	1.52603	1.03e-10	LRRC58	leucine rich repeat containing 58 [Source:HGNC Symbol;Acc:HGNC:26968]		166	167	179	535	392	514	539
ENSOMYG00000008854	1.52575	2.07e-15	SLC4A7	solute carrier family 4 member 7 [Source:HGNC Symbol;Acc:HGNC:11033]		99	122	73	185	181	221	219
ENSOMYG00000029982	1.52376	1.1e-21	RC3H1	ring finger and CCCH-type domains 1 [Source:HGNC Symbol;Acc:HGNC:29434]		107	96	82	188	183	275	193
ENSOMYG00000024767	1.52333	0.00715628	OTOGL	otogelin like [Source:HGNC Symbol;Acc:HGNC:26901]		11	3	7	12	13	17	15
ENSOMYG00000050469	1.52119	2.23e-13	TIMP3	TIMP metallopeptidase inhibitor 3 [Source:HGNC Symbol;Acc:HGNC:11822]		95	109	86	198	181	211	182
ENSOMYG00000047450	1.51937	0.0101778	QRFPR	pyroglutamylated RFamide peptide receptor [Source:HGNC Symbol;Acc:HGNC:15565]		7	7	3	18	8	10	21
ENSOMYG00000024270	1.51841	6.11e-26	ETV5	ETS variant transcription factor 5 [Source:HGNC Symbol;Acc:HGNC:3494]		131	119	95	285	209	340	290
ENSOMYG00000065535	1.51681	3.28e-16	MYO1C	myosin IC [Source:HGNC Symbol;Acc:HGNC:7597]		126	127	77	210	179	314	221
ENSOMYG00000010822	1.51532	2.89e-09	FOXN3	forkhead box N3 [Source:HGNC Symbol;Acc:HGNC:1928]		28	37	39	59	64	96	80
ENSOMYG00000022507	1.51415	2.01e-53	HERC4	HECT and RLD domain containing E3 ubiquitin protein ligase 4 [Source:HGNC Symbol;Acc:HGNC:24521]		1102	1036	890	2218	1861	2434	2147
ENSOMYG00000005796	1.513	1.03e-42	PDE4B	phosphodiesterase 4B [Source:HGNC Symbol;Acc:HGNC:8781]		1189	1116	1018	2261	1985	2655	2496
ENSOMYG00000063278	1.51258	0.0379292	TMPRSS13	transmembrane serine protease 13 [Source:HGNC Symbol;Acc:HGNC:29808]		4	3	9	13	4	9	21
ENSOMYG00000044710	1.51193	2.87e-56	TGFB1I1	transforming growth factor beta 1 induced transcript 1 [Source:HGNC Symbol;Acc:HGNC:11767]		392	432	370	927	745	1034	909
ENSOMYG00000005322	1.51161	3.48e-22	ALAS1	5'-aminolevulinate synthase 1 [Source:HGNC Symbol;Acc:HGNC:396]		97	89	73	223	168	212	180
ENSOMYG00000046781	1.51132	0.00567022	PPP1R3A	protein phosphatase 1 regulatory subunit 3A [Source:HGNC Symbol;Acc:HGNC:9291]		17	10	9	29	28	12	18
ENSOMYG00000059875	1.50853	1.74e-16				59	77	49	124	121	167	160
ENSOMYG00000005163	1.50822	1.48e-10	XKR5	XK related 5 [Source:HGNC Symbol;Acc:HGNC:20782]		40	50	30	112	85	125	103
ENSOMYG00000006605	1.50759	0.00134822	SMTN	smoothelin [Source:HGNC Symbol;Acc:HGNC:11126]		15	6	8	31	10	33	25
ENSOMYG00000026117	1.50666	4.26e-28	FOXN3	forkhead box N3 [Source:HGNC Symbol;Acc:HGNC:1928]		229	165	149	362	319	473	391
ENSOMYG00000024544	1.50651	0.00501537	SLAMF8	SLAM family member 8 [Source:HGNC Symbol;Acc:HGNC:21391]		5	13	4	17	14	16	16
ENSOMYG00000020666	1.50642	1.34e-10	MRAS	muscle RAS oncogene homolog [Source:HGNC Symbol;Acc:HGNC:7227]		92	70	62	176	175	252	226
ENSOMYG00000014508	1.50509	4.93e-62	SLAMF8	SLAM family member 8 [Source:HGNC Symbol;Acc:HGNC:21391]		893	859	802	1866	1517	2113	1890
ENSOMYG00000045312	1.50428	7.37e-38	PXN	paxillin [Source:HGNC Symbol;Acc:HGNC:9718]		219	209	208	453	379	609	487
ENSOMYG00000075856	1.50383	2.98e-16	SHROOM4	shroom family member 4 [Source:HGNC Symbol;Acc:HGNC:29215]		55	47	54	115	98	130	133
ENSOMYG00000009580	1.50329	0.0167091	TRIM60	tripartite motif containing 60 [Source:HGNC Symbol;Acc:HGNC:21162]		7	5	4	13	20	16	6
ENSOMYG00000058282	1.50302	1.35e-34	PPRC1	PPARG related coactivator 1 [Source:HGNC Symbol;Acc:HGNC:30025]		216	231	159	472	374	571	449
ENSOMYG00000026995	1.50166	1.14e-26	ABHD17B	abhydrolase domain containing 17B, depalmitoylase [Source:HGNC Symbol;Acc:HGNC:24278]		155	110	112	270	218	338	270
ENSOMYG00000060567	1.5011	1.41e-05	ZNF24	zinc finger protein 24 [Source:HGNC Symbol;Acc:HGNC:13032]		13	18	14	34	39	54	36
ENSOMYG00000063782	1.49712	2.71e-06	TMCC3	transmembrane and coiled-coil domain family 3 [Source:HGNC Symbol;Acc:HGNC:29199]		23	28	13	56	36	75	39
ENSOMYG00000023512	1.49544	2.7e-24	PPM1A	protein phosphatase, Mg2+/Mn2+ dependent 1A [Source:HGNC Symbol;Acc:HGNC:9275]		111	115	88	200	190	255	253
ENSOMYG00000072653	1.49411	0.0190892	TNFSF10	TNF superfamily member 10 [Source:HGNC Symbol;Acc:HGNC:11925]		3	8	8	7	12	17	14
ENSOMYG00000025402	1.49155	6.91e-21	ARNT	aryl hydrocarbon receptor nuclear translocator [Source:HGNC Symbol;Acc:HGNC:700]		76	79	69	158	142	192	158
ENSOMYG00000007172	1.49101	3.85e-05	LRRC14B	leucine rich repeat containing 14B [Source:HGNC Symbol;Acc:HGNC:37268]		26	17	19	58	35	48	26
ENSOMYG00000016806	1.48976	1.67e-19	SMAD7	SMAD family member 7 [Source:HGNC Symbol;Acc:HGNC:6773]		797	678	535	1832	1393	1821	1730
ENSOMYG00000033838	1.48847	0.00493682	PPP1R15A	protein phosphatase 1 regulatory subunit 15A [Source:HGNC Symbol;Acc:HGNC:14375]		232	185	177	717	556	745	734
ENSOMYG00000001068	1.48841	4.86e-05	LDLRAD3	low density lipoprotein receptor class A domain containing 3 [Source:HGNC Symbol;Acc:HGNC:27046]		21	10	21	35	26	35	48
ENSOMYG00000004083	1.48822	0.0289215	MAG	myelin associated glycoprotein [Source:HGNC Symbol;Acc:HGNC:6783]		5	3	3	7	9	13	9
ENSOMYG00000038764	1.48675	0.0119539	KDSR	3-ketodihydrosphingosine reductase [Source:HGNC Symbol;Acc:HGNC:4021]		9	4	4	14	9	15	11
ENSOMYG00000003989	1.48643	1.6e-05	KLF9	Kruppel like factor 9 [Source:HGNC Symbol;Acc:HGNC:1123]		18	13	17	39	33	64	36
ENSOMYG00000033408	1.48449	2.39e-26	RAP2B	RAP2B, member of RAS oncogene family [Source:HGNC Symbol;Acc:HGNC:9862]		141	107	90	261	216	297	267
ENSOMYG00000069738	1.48288	6.06e-30	PPRC1	PPARG related coactivator 1 [Source:HGNC Symbol;Acc:HGNC:30025]		207	186	159	445	323	530	455
ENSOMYG00000033065	1.48223	1.77e-07	TMCC1	transmembrane and coiled-coil domain family 1 [Source:HGNC Symbol;Acc:HGNC:29116]		74	61	58	208	133	170	235
ENSOMYG00000019293	1.48136	4.84e-137	BHLHE40	basic helix-loop-helix family member e40 [Source:HGNC Symbol;Acc:HGNC:1046]		7001	6170	5469	13739	10982	15802	14244
ENSOMYG00000038826	1.48114	1.71e-06	BCL2	BCL2 apoptosis regulator [Source:HGNC Symbol;Acc:HGNC:990]		28	20	34	58	67	99	78
ENSOMYG00000002458	1.48029	1.13e-12	PROX1	prospero homeobox 1 [Source:HGNC Symbol;Acc:HGNC:9459]		58	64	54	105	111	140	114
ENSOMYG00000023137	1.47929	0.00305399	ERVFRD-1	endogenous retrovirus group FRD member 1, envelope [Source:HGNC Symbol;Acc:HGNC:33823]		11	9	5	19	14	17	16
ENSOMYG00000066066	1.47881	5.75e-11	CTRB1	chymotrypsinogen B1 [Source:HGNC Symbol;Acc:HGNC:2521]		37	46	47	94	61	116	115
ENSOMYG00000022717	1.47811	1.71e-17	TENT4A	terminal nucleotidyltransferase 4A [Source:HGNC Symbol;Acc:HGNC:16705]		101	110	66	173	154	263	200
ENSOMYG00000024888	1.47761	1.08e-16	PWWP2B	PWWP domain containing 2B [Source:HGNC Symbol;Acc:HGNC:25150]		76	91	64	150	118	213	200
ENSOMYG00000029659	1.47583	1.65e-64	DELE1	DAP3 binding cell death enhancer 1 [Source:HGNC Symbol;Acc:HGNC:28969]		587	503	469	1170	932	1235	1147
ENSOMYG00000055249	1.47537	0.0481039	SIGLEC12	sialic acid binding Ig like lectin 12 [Source:HGNC Symbol;Acc:HGNC:15482]		2	4	5	7	6	14	7
ENSOMYG00000043631	1.47501	7.09e-14	FCRL5	Fc receptor like 5 [Source:HGNC Symbol;Acc:HGNC:18508]		226	207	206	411	354	455	425
ENSOMYG00000002842	1.47312	4.9e-102	HSP90AA1	heat shock protein 90 alpha family class A member 1 [Source:HGNC Symbol;Acc:HGNC:5253]		11915	10628	9326	23702	18474	25402	23688
ENSOMYG00000034403	1.47288	2.22e-52	KLF6	Kruppel like factor 6 [Source:HGNC Symbol;Acc:HGNC:2235]		1017	1091	842	2344	1812	2410	2397
ENSOMYG00000025752	1.47283	1.31e-14	SLC3A2	solute carrier family 3 member 2 [Source:HGNC Symbol;Acc:HGNC:11026]		1265	1049	969	2918	2369	3169	3097
ENSOMYG00000026579	1.47269	8.03e-41	SLC29A2	solute carrier family 29 member 2 [Source:HGNC Symbol;Acc:HGNC:11004]		260	223	186	470	372	560	499
ENSOMYG00000040732	1.4723	2.99e-19	CYP8B1	cytochrome P450 family 8 subfamily B member 1 [Source:HGNC Symbol;Acc:HGNC:2653]		563	549	417	1314	1049	1482	1301
ENSOMYG00000010137	1.47222	3.83e-12	CARD10	caspase recruitment domain family member 10 [Source:HGNC Symbol;Acc:HGNC:16422]		38	41	34	80	74	88	89
ENSOMYG00000027512	1.47195	1.25e-52	WDR43	WD repeat domain 43 [Source:HGNC Symbol;Acc:HGNC:28945]		707	720	624	1550	1337	1753	1655
ENSOMYG00000000043	1.46867	1.18e-26	RHOB	ras homolog family member B [Source:HGNC Symbol;Acc:HGNC:668]		195	176	146	420	330	430	456
ENSOMYG00000047385	1.46528	2.17e-07	KDM6B	lysine demethylase 6B [Source:HGNC Symbol;Acc:HGNC:29012]		38	28	30	68	42	80	58
ENSOMYG00000038670	1.46285	1.39e-61	ABCC4	ATP binding cassette subfamily C member 4 [Source:HGNC Symbol;Acc:HGNC:55]		1463	1387	1197	3081	2379	3653	3202
ENSOMYG00000040066	1.4627	3.84e-13	SLC7A5	solute carrier family 7 member 5 [Source:HGNC Symbol;Acc:HGNC:11063]		107	100	105	271	225	302	290
ENSOMYG00000016520	1.46226	0.00107668	KLHL34	kelch like family member 34 [Source:HGNC Symbol;Acc:HGNC:26634]		5	11	10	23	17	23	28
ENSOMYG00000053171	1.4616	6.96e-15				74	63	51	158	135	135	141
ENSOMYG00000041080	1.45889	1.65e-33	RALGDS	ral guanine nucleotide dissociation stimulator [Source:HGNC Symbol;Acc:HGNC:9842]		326	275	241	507	533	757	619
ENSOMYG00000000827	1.45885	4.13e-06	MEX3A	mex-3 RNA binding family member A [Source:HGNC Symbol;Acc:HGNC:33482]		21	15	18	41	48	47	40
ENSOMYG00000025515	1.45662	0.0207692	CRYAB	crystallin alpha B [Source:HGNC Symbol;Acc:HGNC:2389]		5	6	7	17	9	11	9
ENSOMYG00000007194	1.45623	4.54e-11	JUN	Jun proto-oncogene, AP-1 transcription factor subunit [Source:HGNC Symbol;Acc:HGNC:6204]		160	156	140	289	223	338	294
ENSOMYG00000055435	1.4531	0.0181287	PRELID1	PRELI domain containing 1 [Source:HGNC Symbol;Acc:HGNC:30255]		5	6	2	16	16	13	13
ENSOMYG00000040122	1.45244	3.08e-18	SOX4	SRY-box transcription factor 4 [Source:HGNC Symbol;Acc:HGNC:11200]		79	86	80	172	149	242	201
ENSOMYG00000064715	1.45142	0.0041905	RTL1	retrotransposon Gag like 1 [Source:HGNC Symbol;Acc:HGNC:14665]		14	6	6	17	15	14	25
ENSOMYG00000047046	1.45089	0.00903799	ATF5	activating transcription factor 5 [Source:HGNC Symbol;Acc:HGNC:790]		847	774	676	2757	2095	2952	2870
ENSOMYG00000044785	1.44993	1.6e-113	STIP1	stress induced phosphoprotein 1 [Source:HGNC Symbol;Acc:HGNC:11387]		5456	5146	4362	11045	8844	11594	11313
ENSOMYG00000011957	1.44883	9.89e-47	AMD1	adenosylmethionine decarboxylase 1 [Source:HGNC Symbol;Acc:HGNC:457]		566	530	458	1148	978	1352	1260
ENSOMYG00000043622	1.44858	2.44e-25	CDK17	cyclin dependent kinase 17 [Source:HGNC Symbol;Acc:HGNC:8750]		238	229	212	542	404	655	560
ENSOMYG00000025514	1.44692	1.3e-07	BICRAL	BRD4 interacting chromatin remodeling complex associated protein like [Source:HGNC Symbol;Acc:HGNC:21111]		33	35	17	64	52	63	51
ENSOMYG00000002631	1.44552	3.69e-09	CGN	cingulin [Source:HGNC Symbol;Acc:HGNC:17429]		85	74	66	199	190	210	214
ENSOMYG00000041096	1.44212	2.22e-06				22	27	31	69	47	98	49
ENSOMYG00000029063	1.44192	9.13e-11	TNFAIP2	TNF alpha induced protein 2 [Source:HGNC Symbol;Acc:HGNC:11895]		36	41	38	94	70	102	107
ENSOMYG00000058246	1.44034	4.74e-36	KEAP1	kelch like ECH associated protein 1 [Source:HGNC Symbol;Acc:HGNC:23177]		501	395	377	922	777	1198	956
ENSOMYG00000005214	1.43942	2.45e-11	PRDM1	PR/SET domain 1 [Source:HGNC Symbol;Acc:HGNC:9346]		50	45	42	85	70	111	94
ENSOMYG00000043608	1.43912	2.53e-28	PIK3CB	phosphatidylinositol-4,5-bisphosphate 3-kinase catalytic subunit beta [Source:HGNC Symbol;Acc:HGNC:8976]		222	222	216	391	408	576	480
ENSOMYG00000002156	1.43446	1.54e-22	BCL3	BCL3 transcription coactivator [Source:HGNC Symbol;Acc:HGNC:998]		106	105	95	190	182	252	217
ENSOMYG00000063794	1.4339	0.00024171	FAM102B	family with sequence similarity 102 member B [Source:HGNC Symbol;Acc:HGNC:27637]		31	14	18	71	50	64	76
ENSOMYG00000006799	1.43092	0.00530931	NCK2	NCK adaptor protein 2 [Source:HGNC Symbol;Acc:HGNC:7665]		4	8	22	25	25	33	39
ENSOMYG00000033281	1.43083	0.00199971	NFATC1	nuclear factor of activated T cells 1 [Source:HGNC Symbol;Acc:HGNC:7775]		8	10	10	25	23	45	23
ENSOMYG00000041883	1.43079	1.96e-08	CASP8	caspase 8 [Source:HGNC Symbol;Acc:HGNC:1509]		72	84	69	189	152	260	226
ENSOMYG00000012906	1.43051	1.2e-24	P3H2	prolyl 3-hydroxylase 2 [Source:HGNC Symbol;Acc:HGNC:19317]		153	194	143	319	259	411	371
ENSOMYG00000036824	1.43031	0.0131462	ENDOD1	endonuclease domain containing 1 [Source:HGNC Symbol;Acc:HGNC:29129]		3	9	7	9	12	17	23
ENSOMYG00000056805	1.42858	1.23e-05	B3GNT2	UDP-GlcNAc:betaGal beta-1,3-N-acetylglucosaminyltransferase 2 [Source:HGNC Symbol;Acc:HGNC:15629]		15	26	17	43	36	38	59
ENSOMYG00000005054	1.42836	1.51e-05	ATOH8	atonal bHLH transcription factor 8 [Source:HGNC Symbol;Acc:HGNC:24126]		23	22	20	75	38	57	68
ENSOMYG00000029188	1.42782	1.17e-06	SKIL	SKI like proto-oncogene [Source:HGNC Symbol;Acc:HGNC:10897]		42	20	20	47	43	63	69
ENSOMYG00000061506	1.42581	0.0389128	SATL1	spermidine/spermine N1-acetyl transferase like 1 [Source:HGNC Symbol;Acc:HGNC:27992]		3	2	6	16	6	12	12
ENSOMYG00000053328	1.42414	2.53e-09	B3GNT2	UDP-GlcNAc:betaGal beta-1,3-N-acetylglucosaminyltransferase 2 [Source:HGNC Symbol;Acc:HGNC:15629]		49	44	26	81	91	101	104
ENSOMYG00000062229	1.42391	0.00711898	ELFN2	extracellular leucine rich repeat and fibronectin type III domain containing 2 [Source:HGNC Symbol;Acc:HGNC:29396]		5	6	9	15	19	29	15
ENSOMYG00000044715	1.42104	1.44e-37	EP300	E1A binding protein p300 [Source:HGNC Symbol;Acc:HGNC:3373]		456	534	465	1044	795	1149	1185
ENSOMYG00000029423	1.42093	1.52e-06	PIK3R5	phosphoinositide-3-kinase regulatory subunit 5 [Source:HGNC Symbol;Acc:HGNC:30035]		28	21	17	64	36	60	43
ENSOMYG00000057097	1.4203	0.0347289	FAM83F	family with sequence similarity 83 member F [Source:HGNC Symbol;Acc:HGNC:25148]		6	1	7	11	6	13	18
ENSOMYG00000005103	1.41913	0.00272337	SOX7	SRY-box transcription factor 7 [Source:HGNC Symbol;Acc:HGNC:18196]		9	13	8	20	10	22	30
ENSOMYG00000042826	1.41727	1.07e-13	SLC7A1	solute carrier family 7 member 1 [Source:HGNC Symbol;Acc:HGNC:11057]		149	134	88	288	243	370	302
ENSOMYG00000029246	1.41665	5.17e-05	KANK4	KN motif and ankyrin repeat domains 4 [Source:HGNC Symbol;Acc:HGNC:27263]		20	13	20	33	30	37	34
ENSOMYG00000037171	1.41618	4.79e-23	TRIB1	tribbles pseudokinase 1 [Source:HGNC Symbol;Acc:HGNC:16891]		166	198	169	339	333	372	434
ENSOMYG00000005637	1.41367	3.65e-24	RGS12	regulator of G protein signaling 12 [Source:HGNC Symbol;Acc:HGNC:9994]		119	123	114	224	211	314	258
ENSOMYG00000051748	1.41316	0.00298192	SETMAR	SET domain and mariner transposase fusion gene [Source:HGNC Symbol;Acc:HGNC:10762]		11	7	17	46	19	31	43
ENSOMYG00000008200	1.41294	0.000187756	CALHM6	calcium homeostasis modulator family member 6 [Source:HGNC Symbol;Acc:HGNC:33391]		13	26	19	38	39	28	42
ENSOMYG00000077562	1.41283	0.00252549	CGNL1	cingulin like 1 [Source:HGNC Symbol;Acc:HGNC:25931]		11	9	8	12	20	24	20
ENSOMYG00000048190	1.41261	0.0340006	ZNF79	zinc finger protein 79 [Source:HGNC Symbol;Acc:HGNC:13153]		7	6	3	13	10	5	20
ENSOMYG00000060929	1.4119	0.00955433	INHBA	inhibin subunit beta A [Source:HGNC Symbol;Acc:HGNC:6066]		4	7	10	18	22	28	29
ENSOMYG00000004677	1.40743	7.48e-14	MAPK6	mitogen-activated protein kinase 6 [Source:HGNC Symbol;Acc:HGNC:6879]		94	67	46	134	130	183	154
ENSOMYG00000067155	1.40724	0.00928065	CD163	CD163 molecule [Source:HGNC Symbol;Acc:HGNC:1631]		4	7	9	15	10	18	15
ENSOMYG00000041263	1.407	5.36e-15	TGFBR3	transforming growth factor beta receptor 3 [Source:HGNC Symbol;Acc:HGNC:11774]		162	113	102	207	218	275	259
ENSOMYG00000005158	1.40631	6.9e-25	SRXN1	sulfiredoxin 1 [Source:HGNC Symbol;Acc:HGNC:16132]		255	209	169	481	338	421	451
ENSOMYG00000004795	1.40463	3.6e-70	CLK4	CDC like kinase 4 [Source:HGNC Symbol;Acc:HGNC:13659]		788	747	604	1470	1199	1671	1645
ENSOMYG00000044809	1.40285	0.000114517	OXLD1	oxidoreductase like domain containing 1 [Source:HGNC Symbol;Acc:HGNC:27901]		12	13	21	42	36	46	40
ENSOMYG00000015636	1.40213	9.66e-05	CCND2	cyclin D2 [Source:HGNC Symbol;Acc:HGNC:1583]		16	15	14	26	24	34	32
ENSOMYG00000057805	1.40153	0.00236378	FLNB	filamin B [Source:HGNC Symbol;Acc:HGNC:3755]		12	4	11	20	18	21	21
ENSOMYG00000023721	1.4001	1.1e-07	KDM6B	lysine demethylase 6B [Source:HGNC Symbol;Acc:HGNC:29012]		94	71	92	237	152	316	205
ENSOMYG00000025366	1.40008	1.37e-14	CNKSR2	connector enhancer of kinase suppressor of Ras 2 [Source:HGNC Symbol;Acc:HGNC:19701]		66	58	47	117	116	142	119
ENSOMYG00000029126	1.39967	3.27e-09	ARHGAP39	Rho GTPase activating protein 39 [Source:HGNC Symbol;Acc:HGNC:29351]		35	37	38	84	56	74	77
ENSOMYG00000010844	1.39945	6.34e-33	KIAA0232	KIAA0232 [Source:HGNC Symbol;Acc:HGNC:28992]		1160	1121	983	2347	1979	2920	2635
ENSOMYG00000015998	1.39867	0.000662791	ARNTL	aryl hydrocarbon receptor nuclear translocator like [Source:HGNC Symbol;Acc:HGNC:701]		10	15	12	26	25	24	21
ENSOMYG00000016286	1.39684	1.38e-43	ZFAND2B	zinc finger AN1-type containing 2B [Source:HGNC Symbol;Acc:HGNC:25206]		392	383	310	795	636	868	849
ENSOMYG00000014102	1.39515	8.09e-06	STEAP4	STEAP4 metalloreductase [Source:HGNC Symbol;Acc:HGNC:21923]		17	24	20	33	36	50	43
ENSOMYG00000024954	1.39079	0.0017563	GSG1L	GSG1 like [Source:HGNC Symbol;Acc:HGNC:28283]		6	17	10	23	19	24	22
ENSOMYG00000004104	1.39022	1.91e-05	MEX3A	mex-3 RNA binding family member A [Source:HGNC Symbol;Acc:HGNC:33482]		18	28	11	40	31	51	39
ENSOMYG00000014504	1.38984	1.12e-10	CPEB4	cytoplasmic polyadenylation element binding protein 4 [Source:HGNC Symbol;Acc:HGNC:21747]		48	37	40	96	68	122	91
ENSOMYG00000039206	1.38981	1.2e-18	HK1	hexokinase 1 [Source:HGNC Symbol;Acc:HGNC:4922]		1740	1652	1420	3863	3080	4492	3867
ENSOMYG00000043677	1.38676	8.96e-09	ACSL4	acyl-CoA synthetase long chain family member 4 [Source:HGNC Symbol;Acc:HGNC:3571]		642	631	543	1546	1338	1872	1780
ENSOMYG00000065754	1.38296	1.11e-05	CDC25A	cell division cycle 25A [Source:HGNC Symbol;Acc:HGNC:1725]		37	36	32	55	53	65	67
ENSOMYG00000046642	1.38234	0.00250189	LRRN4	leucine rich repeat neuronal 4 [Source:HGNC Symbol;Acc:HGNC:16208]		215	168	151	528	457	588	543
ENSOMYG00000053604	1.38233	1.75e-13	ZFP2	ZFP2 zinc finger protein [Source:HGNC Symbol;Acc:HGNC:26138]		80	78	78	150	179	201	161
ENSOMYG00000010322	1.38151	1.03e-24	SMURF2	SMAD specific E3 ubiquitin protein ligase 2 [Source:HGNC Symbol;Acc:HGNC:16809]		314	230	228	539	491	649	604
ENSOMYG00000045172	1.38058	0.0217555	AFF3	AF4/FMR2 family member 3 [Source:HGNC Symbol;Acc:HGNC:6473]		12	7	5	24	11	11	11
ENSOMYG00000005341	1.38057	0.00467119	CAPN5	calpain 5 [Source:HGNC Symbol;Acc:HGNC:1482]		12	3	11	23	24	23	23
ENSOMYG00000042434	1.37971	8.79e-55	STK38	serine/threonine kinase 38 [Source:HGNC Symbol;Acc:HGNC:17847]		592	491	452	1062	884	1262	1107
ENSOMYG00000038445	1.37906	2.84e-05	SRF	serum response factor [Source:HGNC Symbol;Acc:HGNC:11291]		31	41	38	49	60	63	87
ENSOMYG00000064550	1.37763	5.88e-19	USPL1	ubiquitin specific peptidase like 1 [Source:HGNC Symbol;Acc:HGNC:20294]		101	89	81	204	169	235	192
ENSOMYG00000024876	1.37675	1.23e-06	SNAI2	snail family transcriptional repressor 2 [Source:HGNC Symbol;Acc:HGNC:11094]		33	18	30	65	52	82	64
ENSOMYG00000075320	1.37646	7.33e-53	FAM43B	family with sequence similarity 43 member B [Source:HGNC Symbol;Acc:HGNC:31791]		526	468	430	973	753	1059	1023
ENSOMYG00000026717	1.37568	2.93e-10	GNPNAT1	glucosamine-phosphate N-acetyltransferase 1 [Source:HGNC Symbol;Acc:HGNC:19980]		125	158	102	351	273	329	299
ENSOMYG00000035969	1.37262	0.0029318	ZNF850	zinc finger protein 850 [Source:HGNC Symbol;Acc:HGNC:27994]		14	12	6	26	12	30	17
ENSOMYG00000042598	1.3724	1.43e-20	SH3RF3	SH3 domain containing ring finger 3 [Source:HGNC Symbol;Acc:HGNC:24699]		156	139	150	278	262	325	385
ENSOMYG00000055776	1.37109	2.02e-05	THAP3	THAP domain containing 3 [Source:HGNC Symbol;Acc:HGNC:20855]		16	26	15	38	34	38	42
ENSOMYG00000052942	1.37069	7.97e-05	DMBT1	deleted in malignant brain tumors 1 [Source:HGNC Symbol;Acc:HGNC:2926]		30	30	19	69	52	30	54
ENSOMYG00000033616	1.36967	6.41e-05	CACNB1	calcium voltage-gated channel auxiliary subunit beta 1 [Source:HGNC Symbol;Acc:HGNC:1401]		18	15	11	35	34	37	33
ENSOMYG00000018622	1.36954	5.07e-06	LYG2	lysozyme g2 [Source:HGNC Symbol;Acc:HGNC:29615]		31	24	19	35	44	52	55
ENSOMYG00000019338	1.36766	1.96e-05	RASGEF1B	RasGEF domain family member 1B [Source:HGNC Symbol;Acc:HGNC:24881]		16	29	20	38	33	56	41
ENSOMYG00000039184	1.36706	4.29e-17	KLF2	Kruppel like factor 2 [Source:HGNC Symbol;Acc:HGNC:6347]		225	250	213	552	419	529	601
ENSOMYG00000005662	1.36699	2.31e-06	ADAP1	ArfGAP with dual PH domains 1 [Source:HGNC Symbol;Acc:HGNC:16486]		19	27	20	54	46	60	48
ENSOMYG00000043903	1.36626	0.00182001	STC1	stanniocalcin 1 [Source:HGNC Symbol;Acc:HGNC:11373]		481	462	402	1325	1098	1445	1357
ENSOMYG00000077808	1.36349	2.29e-58	IRAK1	interleukin 1 receptor associated kinase 1 [Source:HGNC Symbol;Acc:HGNC:6112]		506	505	405	960	772	1107	985
ENSOMYG00000004448	1.36311	1.06e-05	SKI	SKI proto-oncogene [Source:HGNC Symbol;Acc:HGNC:10896]		32	39	27	86	64	106	103
ENSOMYG00000008862	1.363	0.00165667	TNC	tenascin C [Source:HGNC Symbol;Acc:HGNC:5318]		193	135	137	459	370	456	477
ENSOMYG00000039911	1.36284	9.75e-31	NFKBIE	NFKB inhibitor epsilon [Source:HGNC Symbol;Acc:HGNC:7799]		1689	1403	1281	2880	2228	3114	2841
ENSOMYG00000068668	1.36107	4.44e-35	SPAG1	sperm associated antigen 1 [Source:HGNC Symbol;Acc:HGNC:11212]		301	313	283	569	499	742	696
ENSOMYG00000055476	1.35978	2.53e-06	TAFA5	TAFA chemokine like family member 5 [Source:HGNC Symbol;Acc:HGNC:21592]		29	23	26	43	35	65	53
ENSOMYG00000022228	1.35943	4.55e-13	ADAM12	ADAM metallopeptidase domain 12 [Source:HGNC Symbol;Acc:HGNC:190]		693	747	560	1518	1333	1823	1759
ENSOMYG00000047028	1.35515	0.00154568	ADAMTS8	ADAM metallopeptidase with thrombospondin type 1 motif 8 [Source:HGNC Symbol;Acc:HGNC:224]		11	12	13	19	18	23	28
ENSOMYG00000017107	1.35384	1.64e-14	COQ10B	coenzyme Q10B [Source:HGNC Symbol;Acc:HGNC:25819]		155	112	103	283	250	314	272
ENSOMYG00000029512	1.35345	1.16e-14	ETF1	eukaryotic translation termination factor 1 [Source:HGNC Symbol;Acc:HGNC:3477]		301	263	238	657	544	646	648
ENSOMYG00000043596	1.35308	8.26e-15	TANC2	tetratricopeptide repeat, ankyrin repeat and coiled-coil containing 2 [Source:HGNC Symbol;Acc:HGNC:30212]		88	104	74	146	142	193	197
ENSOMYG00000021740	1.35222	4.83e-16	SLC7A5	solute carrier family 7 member 5 [Source:HGNC Symbol;Acc:HGNC:11063]		586	510	482	1173	1041	1396	1307
ENSOMYG00000009396	1.35089	5.44e-66	MYO1D	myosin ID [Source:HGNC Symbol;Acc:HGNC:7598]		1481	1357	1141	2477	2117	3110	2772
ENSOMYG00000036690	1.35007	5.26e-20	LPIN2	lipin 2 [Source:HGNC Symbol;Acc:HGNC:14450]		214	224	178	451	358	531	505
ENSOMYG00000004644	1.34926	2.2e-19	MAG	myelin associated glycoprotein [Source:HGNC Symbol;Acc:HGNC:6783]		155	135	139	261	208	299	323
ENSOMYG00000031731	1.34888	0.00878221	SLC66A1	solute carrier family 66 member 1 [Source:HGNC Symbol;Acc:HGNC:26001]		7	7	6	17	13	19	12
ENSOMYG00000029048	1.34888	2.92e-24	SLC1A5	solute carrier family 1 member 5 [Source:HGNC Symbol;Acc:HGNC:10943]		1673	1722	1484	3613	3072	4186	3640
ENSOMYG00000003662	1.34667	1e-41	SLC7A7	solute carrier family 7 member 7 [Source:HGNC Symbol;Acc:HGNC:11065]		684	583	592	1165	982	1462	1230
ENSOMYG00000028702	1.34666	8.53e-27	DEF6	DEF6 guanine nucleotide exchange factor [Source:HGNC Symbol;Acc:HGNC:2760]		402	344	285	703	657	858	745
ENSOMYG00000067464	1.34584	2.52e-74	TAGLN	transgelin [Source:HGNC Symbol;Acc:HGNC:11553]		6124	5242	4702	10874	8624	11808	10691
ENSOMYG00000036970	1.3456	0.0225281	MTSS2	MTSS I-BAR domain containing 2 [Source:HGNC Symbol;Acc:HGNC:25094]		9	8	1	13	12	24	18
ENSOMYG00000069026	1.34531	0.00029334	RTL1	retrotransposon Gag like 1 [Source:HGNC Symbol;Acc:HGNC:14665]		26	11	26	33	35	36	54
ENSOMYG00000039983	1.34376	4.38e-05	PSD	pleckstrin and Sec7 domain containing [Source:HGNC Symbol;Acc:HGNC:9507]		30	21	14	48	28	45	38
ENSOMYG00000037855	1.34255	5.64e-07	CHCHD2	coiled-coil-helix-coiled-coil-helix domain containing 2 [Source:HGNC Symbol;Acc:HGNC:21645]		45	26	23	81	62	71	62
ENSOMYG00000017146	1.34095	0.000130261	NPEPL1	aminopeptidase like 1 [Source:HGNC Symbol;Acc:HGNC:16244]		13	17	14	29	22	35	36
ENSOMYG00000020244	1.34015	2.04e-11	IRX1	iroquois homeobox 1 [Source:HGNC Symbol;Acc:HGNC:14358]		250	197	177	496	420	514	552
ENSOMYG00000071040	1.34006	1.11e-19	SETMAR	SET domain and mariner transposase fusion gene [Source:HGNC Symbol;Acc:HGNC:10762]		2120	1930	1796	3629	2844	3913	3830
ENSOMYG00000029243	1.33828	1.92e-27	CD40	CD40 molecule [Source:HGNC Symbol;Acc:HGNC:11919]		1009	831	736	1833	1453	2105	2063
ENSOMYG00000011052	1.33788	3.15e-07	LRRIQ4	leucine rich repeats and IQ motif containing 4 [Source:HGNC Symbol;Acc:HGNC:34298]		45	41	35	87	45	88	72
ENSOMYG00000038460	1.33739	3.9e-27	IRF1	interferon regulatory factor 1 [Source:HGNC Symbol;Acc:HGNC:6116]		333	302	271	650	506	714	736
ENSOMYG00000075511	1.33511	3.72e-19	CPEB4	cytoplasmic polyadenylation element binding protein 4 [Source:HGNC Symbol;Acc:HGNC:21747]		108	111	78	205	154	230	231
ENSOMYG00000017306	1.33435	6.54e-88	TIPARP	TCDD inducible poly(ADP-ribose) polymerase [Source:HGNC Symbol;Acc:HGNC:23696]		2404	2148	2005	4332	3516	5087	4438
ENSOMYG00000037026	1.33263	1.24e-21	DLGAP4	DLG associated protein 4 [Source:HGNC Symbol;Acc:HGNC:24476]		213	178	165	342	305	506	422
ENSOMYG00000055679	1.33193	0.00198507	RTL1	retrotransposon Gag like 1 [Source:HGNC Symbol;Acc:HGNC:14665]		20	16	14	27	31	25	25
ENSOMYG00000024692	1.33011	1.83e-16	GSK3B	glycogen synthase kinase 3 beta [Source:HGNC Symbol;Acc:HGNC:4617]		244	241	158	439	416	570	445
ENSOMYG00000001679	1.33007	5.69e-11	CHST11	carbohydrate sulfotransferase 11 [Source:HGNC Symbol;Acc:HGNC:17422]		71	50	50	112	106	153	139
ENSOMYG00000018809	1.3284	2.91e-49	SEC24A	SEC24 homolog A, COPII coat complex component [Source:HGNC Symbol;Acc:HGNC:10703]		637	577	506	1087	942	1426	1130
ENSOMYG00000020404	1.32484	0.00188142				10	19	14	38	19	22	27
ENSOMYG00000006728	1.32424	8.62e-33	ZNF250	zinc finger protein 250 [Source:HGNC Symbol;Acc:HGNC:13044]		295	321	249	597	453	693	541
ENSOMYG00000007279	1.32394	1.61e-18	TACC1	transforming acidic coiled-coil containing protein 1 [Source:HGNC Symbol;Acc:HGNC:11522]		406	416	360	897	706	1041	889
ENSOMYG00000001486	1.32328	1.19e-22	BCL6	BCL6 transcription repressor [Source:HGNC Symbol;Acc:HGNC:1001]		117	110	106	213	180	253	240
ENSOMYG00000038333	1.3231	8.9e-23	FZD1	frizzled class receptor 1 [Source:HGNC Symbol;Acc:HGNC:4038]		121	117	98	220	190	261	218
ENSOMYG00000001524	1.32198	1.27e-12	TGM1	transglutaminase 1 [Source:HGNC Symbol;Acc:HGNC:11777]		228	163	198	484	379	459	457
ENSOMYG00000018965	1.32132	0.00109083	ZBTB46	zinc finger and BTB domain containing 46 [Source:HGNC Symbol;Acc:HGNC:16094]		16	13	11	22	23	29	21
ENSOMYG00000022634	1.32062	4.15e-07	MRAS	muscle RAS oncogene homolog [Source:HGNC Symbol;Acc:HGNC:7227]		48	39	38	119	90	89	87
ENSOMYG00000006012	1.31954	1.16e-109	EIF4A2	eukaryotic translation initiation factor 4A2 [Source:HGNC Symbol;Acc:HGNC:3284]		5014	4632	3930	9004	7278	10332	9390
ENSOMYG00000040453	1.31664	2.15e-07	CHORDC1	cysteine and histidine rich domain containing 1 [Source:HGNC Symbol;Acc:HGNC:14525]		42	52	25	82	54	82	106
ENSOMYG00000019560	1.31602	1.83e-13	RPSA	ribosomal protein SA [Source:HGNC Symbol;Acc:HGNC:6502]		66	71	70	129	113	185	150
ENSOMYG00000061659	1.31565	1.44e-09	MYB	MYB proto-oncogene, transcription factor [Source:HGNC Symbol;Acc:HGNC:7545]		73	57	81	151	118	184	187
ENSOMYG00000052170	1.31556	1.41e-08	MYCL	MYCL proto-oncogene, bHLH transcription factor [Source:HGNC Symbol;Acc:HGNC:7555]		38	44	32	66	60	108	82
ENSOMYG00000027748	1.31272	3.55e-16	PPTC7	protein phosphatase targeting COQ7 [Source:HGNC Symbol;Acc:HGNC:30695]		272	243	221	442	380	506	415
ENSOMYG00000019103	1.31265	0.0402833	HAGH	hydroxyacylglutathione hydrolase [Source:HGNC Symbol;Acc:HGNC:4805]		27	44	30	105	62	160	114
ENSOMYG00000070992	1.31025	0.00467556	ACRV1	acrosomal vesicle protein 1 [Source:HGNC Symbol;Acc:HGNC:127]		13	15	7	15	15	24	29
ENSOMYG00000011445	1.30944	3.05e-30	KEAP1	kelch like ECH associated protein 1 [Source:HGNC Symbol;Acc:HGNC:23177]		346	350	295	683	537	820	730
ENSOMYG00000048989	1.30914	3e-15	SOX7	SRY-box transcription factor 7 [Source:HGNC Symbol;Acc:HGNC:18196]		113	97	108	226	150	216	197
ENSOMYG00000034060	1.30906	6.01e-06	MGAT5	alpha-1,6-mannosylglycoprotein 6-beta-N-acetylglucosaminyltransferase [Source:HGNC Symbol;Acc:HGNC:7049]		28	39	28	57	75	87	52
ENSOMYG00000006173	1.309	0.000192892				24	23	8	34	40	50	38
ENSOMYG00000043372	1.30746	0.0161471	OMG	oligodendrocyte myelin glycoprotein [Source:HGNC Symbol;Acc:HGNC:8135]		9	8	8	13	10	25	12
ENSOMYG00000012259	1.30472	0.000158125	RHOB	ras homolog family member B [Source:HGNC Symbol;Acc:HGNC:668]		26	20	39	62	58	54	92
ENSOMYG00000020020	1.30365	1.64e-13	SLC16A2	solute carrier family 16 member 2 [Source:HGNC Symbol;Acc:HGNC:10923]		67	89	65	129	114	170	150
ENSOMYG00000072525	1.30286	3.72e-28	ABHD5	abhydrolase domain containing 5, lysophosphatidic acid acyltransferase [Source:HGNC Symbol;Acc:HGNC:21396]		191	154	148	330	260	367	348
ENSOMYG00000004607	1.30229	2.81e-15				267	214	159	353	317	444	397
ENSOMYG00000076381	1.30209	2.54e-23	HBEGF	heparin binding EGF like growth factor [Source:HGNC Symbol;Acc:HGNC:3059]		573	504	459	1169	872	1089	1190
ENSOMYG00000036472	1.30151	0.00446495	CLCN2	chloride voltage-gated channel 2 [Source:HGNC Symbol;Acc:HGNC:2020]		15	9	8	19	16	17	32
ENSOMYG00000028442	1.30085	1.74e-05	ZNF395	zinc finger protein 395 [Source:HGNC Symbol;Acc:HGNC:18737]		35	26	21	42	33	81	69
ENSOMYG00000023571	1.30043	4.72e-29	PLAT	plasminogen activator, tissue type [Source:HGNC Symbol;Acc:HGNC:9051]		349	314	247	616	532	689	664
ENSOMYG00000052068	1.29962	0.00151313	SHANK1	SH3 and multiple ankyrin repeat domains 1 [Source:HGNC Symbol;Acc:HGNC:15474]		26	19	11	27	36	30	29
ENSOMYG00000058961	1.29753	1.5e-15	EIF1B	eukaryotic translation initiation factor 1B [Source:HGNC Symbol;Acc:HGNC:30792]		937	891	799	1536	1363	1582	1629
ENSOMYG00000020562	1.29688	1.79e-21	BICDL1	BICD family like cargo adaptor 1 [Source:HGNC Symbol;Acc:HGNC:28095]		1022	1058	853	1668	1458	2036	1832
ENSOMYG00000033210	1.29541	9.17e-12	DCSTAMP	dendrocyte expressed seven transmembrane protein [Source:HGNC Symbol;Acc:HGNC:18549]		129	124	108	276	238	236	300
ENSOMYG00000064129	1.29486	1.3e-22	LARP4B	La ribonucleoprotein 4B [Source:HGNC Symbol;Acc:HGNC:28987]		273	296	272	596	486	646	634
ENSOMYG00000034811	1.29485	2.64e-10	SLCO5A1	solute carrier organic anion transporter family member 5A1 [Source:HGNC Symbol;Acc:HGNC:19046]		62	45	47	92	71	128	121
ENSOMYG00000029305	1.29423	1.18e-29	KANSL2	KAT8 regulatory NSL complex subunit 2 [Source:HGNC Symbol;Acc:HGNC:26024]		389	315	255	633	505	748	702
ENSOMYG00000021123	1.29347	1.37e-43	EVL	Enah/Vasp-like [Source:HGNC Symbol;Acc:HGNC:20234]		639	558	486	968	874	1291	1151
ENSOMYG00000006556	1.29158	1.78e-09	SLC4A7	solute carrier family 4 member 7 [Source:HGNC Symbol;Acc:HGNC:11033]		64	72	66	126	103	148	100
ENSOMYG00000020470	1.29147	5.38e-38	SIPA1L3	signal induced proliferation associated 1 like 3 [Source:HGNC Symbol;Acc:HGNC:23801]		488	525	430	915	707	1081	928
ENSOMYG00000062253	1.29052	3.95e-15	BATF	basic leucine zipper ATF-like transcription factor [Source:HGNC Symbol;Acc:HGNC:958]		77	71	75	140	117	172	165
ENSOMYG00000031842	1.29021	1.37e-15	TTC3	tetratricopeptide repeat domain 3 [Source:HGNC Symbol;Acc:HGNC:12393]		2932	2667	2313	4386	3796	5434	4718
ENSOMYG00000025526	1.28936	4.31e-12	PPP1R18	protein phosphatase 1 regulatory subunit 18 [Source:HGNC Symbol;Acc:HGNC:29413]		92	78	54	145	150	172	142
ENSOMYG00000057036	1.28889	6.57e-22	PKIG	cAMP-dependent protein kinase inhibitor gamma [Source:HGNC Symbol;Acc:HGNC:9019]		331	316	267	643	521	787	635
ENSOMYG00000007083	1.2886	7.15e-69	CYLD	CYLD lysine 63 deubiquitinase [Source:HGNC Symbol;Acc:HGNC:2584]		1338	1186	1070	2321	1958	2753	2381
ENSOMYG00000034698	1.28691	0.0114588	CHRNA7	cholinergic receptor nicotinic alpha 7 subunit [Source:HGNC Symbol;Acc:HGNC:1960]		6	8	11	25	12	21	13
ENSOMYG00000017748	1.28412	0.0433394	DPP10	dipeptidyl peptidase like 10 [Source:HGNC Symbol;Acc:HGNC:20823]		7	12	5	11	6	15	21
ENSOMYG00000032621	1.2837	0.00121032	KLF12	Kruppel like factor 12 [Source:HGNC Symbol;Acc:HGNC:6346]		24	8	20	39	30	29	29
ENSOMYG00000002938	1.28365	1.39e-29	CLIP1	CAP-Gly domain containing linker protein 1 [Source:HGNC Symbol;Acc:HGNC:10461]		1324	1267	1126	2094	1774	2843	2373
ENSOMYG00000022294	1.28208	8.46e-08	FLVCR1	FLVCR heme transporter 1 [Source:HGNC Symbol;Acc:HGNC:24682]		135	130	113	316	269	329	314
ENSOMYG00000032252	1.28191	7.44e-36	MAPKAPK2	MAPK activated protein kinase 2 [Source:HGNC Symbol;Acc:HGNC:6887]		409	406	341	783	624	742	788
ENSOMYG00000030753	1.28174	5.91e-22	MTARC2	mitochondrial amidoxime reducing component 2 [Source:HGNC Symbol;Acc:HGNC:26064]		709	710	603	1236	1046	1299	1197
ENSOMYG00000019888	1.28096	5.05e-28	CEBPB	CCAAT enhancer binding protein beta [Source:HGNC Symbol;Acc:HGNC:1834]		2067	1642	1544	3713	2887	4022	3860
ENSOMYG00000015944	1.28033	2.3e-42	SMTN	smoothelin [Source:HGNC Symbol;Acc:HGNC:11126]		500	503	402	820	727	1060	933
ENSOMYG00000055583	1.27849	3e-28	ANKRD12	ankyrin repeat domain 12 [Source:HGNC Symbol;Acc:HGNC:29135]		785	776	601	1287	1113	1447	1322
ENSOMYG00000006621	1.27745	8.22e-06	EPHB3	EPH receptor B3 [Source:HGNC Symbol;Acc:HGNC:3394]		31	21	20	40	34	55	53
ENSOMYG00000032862	1.2772	6.31e-42	CD274	CD274 molecule [Source:HGNC Symbol;Acc:HGNC:17635]		2216	1985	1758	3476	3096	4061	3869
ENSOMYG00000061223	1.27694	0.00583016	ARHGAP20	Rho GTPase activating protein 20 [Source:HGNC Symbol;Acc:HGNC:18357]		8	13	7	28	13	28	25
ENSOMYG00000006186	1.27573	1.99e-17	FAM83H	family with sequence similarity 83 member H [Source:HGNC Symbol;Acc:HGNC:24797]		568	570	447	1082	985	1323	1154
ENSOMYG00000011121	1.27499	0.0304441	ABTB2	ankyrin repeat and BTB domain containing 2 [Source:HGNC Symbol;Acc:HGNC:23842]		5	10	5	14	7	21	11
ENSOMYG00000002353	1.27478	0.0337803	CAMSAP2	calmodulin regulated spectrin associated protein family member 2 [Source:HGNC Symbol;Acc:HGNC:29188]		7	3	10	11	10	19	11
ENSOMYG00000006067	1.27295	0.000401799	PRICKLE2	prickle planar cell polarity protein 2 [Source:HGNC Symbol;Acc:HGNC:20340]		21	39	12	42	33	54	40
ENSOMYG00000015916	1.27174	1.99e-29	ITCH	itchy E3 ubiquitin protein ligase [Source:HGNC Symbol;Acc:HGNC:13890]		703	693	584	1144	1000	1356	1235
ENSOMYG00000033791	1.27144	9.87e-35	CDC37	cell division cycle 37, HSP90 cochaperone [Source:HGNC Symbol;Acc:HGNC:1735]		359	328	289	583	477	734	618
ENSOMYG00000014540	1.27081	1.91e-09	SLAMF8	SLAM family member 8 [Source:HGNC Symbol;Acc:HGNC:21391]		101	60	61	159	122	118	147
ENSOMYG00000029024	1.27074	1.13e-06	HIGD1A	HIG1 hypoxia inducible domain family member 1A [Source:HGNC Symbol;Acc:HGNC:29527]		262	227	143	537	392	554	577
ENSOMYG00000015609	1.2697	9.48e-61	AHSA1	activator of HSP90 ATPase activity 1 [Source:HGNC Symbol;Acc:HGNC:1189]		1742	1478	1262	2928	2329	3370	2884
ENSOMYG00000006297	1.26857	2.77e-30	GMEB1	glucocorticoid modulatory element binding protein 1 [Source:HGNC Symbol;Acc:HGNC:4370]		292	249	240	531	404	531	565
ENSOMYG00000004340	1.26723	4.75e-23	ZBTB10	zinc finger and BTB domain containing 10 [Source:HGNC Symbol;Acc:HGNC:30953]		230	253	250	421	372	532	489
ENSOMYG00000064050	1.26681	9.76e-05	FAM83F	family with sequence similarity 83 member F [Source:HGNC Symbol;Acc:HGNC:25148]		32	17	23	61	38	44	68
ENSOMYG00000031420	1.26629	8.1e-25	CD163	CD163 molecule [Source:HGNC Symbol;Acc:HGNC:1631]		265	286	229	445	458	609	540
ENSOMYG00000041641	1.26342	1.24e-10	LZTS3	leucine zipper tumor suppressor family member 3 [Source:HGNC Symbol;Acc:HGNC:30139]		177	145	130	244	232	281	249
ENSOMYG00000004588	1.26269	9.07e-28	MAPK6	mitogen-activated protein kinase 6 [Source:HGNC Symbol;Acc:HGNC:6879]		191	188	160	365	272	399	344
ENSOMYG00000067020	1.2618	1.44e-13	GSE1	Gse1 coiled-coil protein [Source:HGNC Symbol;Acc:HGNC:28979]		101	122	77	193	160	261	202
ENSOMYG00000015990	1.26165	0.00981007	MAT2A	methionine adenosyltransferase 2A [Source:HGNC Symbol;Acc:HGNC:6904]		1326	1193	1051	3022	2758	4094	3571
ENSOMYG00000042316	1.26079	7.83e-55	PPAN-P2RY11	PPAN-P2RY11 readthrough [Source:HGNC Symbol;Acc:HGNC:33526]		943	837	752	1685	1380	1760	1664
ENSOMYG00000033766	1.25938	0.00024682	ARRDC3	arrestin domain containing 3 [Source:HGNC Symbol;Acc:HGNC:29263]		45	50	43	109	106	174	116
ENSOMYG00000013391	1.25674	6.8e-11	PRRG3	proline rich and Gla domain 3 [Source:HGNC Symbol;Acc:HGNC:30798]		54	63	56	109	102	132	99
ENSOMYG00000011663	1.25615	1.52e-13	NWD2	NACHT and WD repeat domain containing 2 [Source:HGNC Symbol;Acc:HGNC:29229]		118	85	74	151	134	216	171
ENSOMYG00000048540	1.25515	1.04e-29	ARHGAP8	Rho GTPase activating protein 8 [Source:HGNC Symbol;Acc:HGNC:677]		275	247	222	464	392	511	441
ENSOMYG00000033397	1.25488	0.0447432	DAG1	dystroglycan 1 [Source:HGNC Symbol;Acc:HGNC:2666]		7	2	6	14	8	14	18
ENSOMYG00000008023	1.25468	8.71e-11	AFF4	AF4/FMR2 family member 4 [Source:HGNC Symbol;Acc:HGNC:17869]		1384	1352	1281	2298	1759	2564	2326
ENSOMYG00000013530	1.25361	6.41e-27	PPTC7	protein phosphatase targeting COQ7 [Source:HGNC Symbol;Acc:HGNC:30695]		210	207	159	381	272	412	376
ENSOMYG00000072294	1.25263	0.0486073	PWWP4	PWWP domain containing 4 [Source:HGNC Symbol;Acc:HGNC:55197]		4	5	8	8	10	10	16
ENSOMYG00000054672	1.25238	3.34e-15	SLC6A9	solute carrier family 6 member 9 [Source:HGNC Symbol;Acc:HGNC:11056]		115	114	81	158	169	229	215
ENSOMYG00000019626	1.25235	4.27e-09	RNF126	ring finger protein 126 [Source:HGNC Symbol;Acc:HGNC:21151]		65	51	33	85	86	101	110
ENSOMYG00000076825	1.25196	1.41e-08	RAPGEF5	Rap guanine nucleotide exchange factor 5 [Source:HGNC Symbol;Acc:HGNC:16862]		42	48	33	69	75	96	80
ENSOMYG00000013063	1.25171	4.75e-09	DCLK2	doublecortin like kinase 2 [Source:HGNC Symbol;Acc:HGNC:19002]		98	110	94	218	188	282	229
ENSOMYG00000064316	1.25055	2.74e-34	IFITM3	interferon induced transmembrane protein 3 [Source:HGNC Symbol;Acc:HGNC:5414]		3670	3262	2807	6712	5054	5791	6264
ENSOMYG00000031583	1.24991	7e-12	RBM39	RNA binding motif protein 39 [Source:HGNC Symbol;Acc:HGNC:15923]		666	641	561	1280	1014	1729	1519
ENSOMYG00000007111	1.24989	9.56e-11	PVR	PVR cell adhesion molecule [Source:HGNC Symbol;Acc:HGNC:9705]		59	51	48	88	93	116	102
ENSOMYG00000015879	1.24752	3.07e-08	MTHFD2	methylenetetrahydrofolate dehydrogenase (NADP+ dependent) 2, methenyltetrahydrofolate cyclohydrolase [Source:HGNC Symbol;Acc:HGNC:7434]		2404	2091	1956	5283	4018	5785	5434
ENSOMYG00000016282	1.2458	0.000709159	CNGB1	cyclic nucleotide gated channel subunit beta 1 [Source:HGNC Symbol;Acc:HGNC:2151]		19	15	18	28	25	28	36
ENSOMYG00000011008	1.24301	0.0128716	CCKAR	cholecystokinin A receptor [Source:HGNC Symbol;Acc:HGNC:1570]		9	17	8	19	16	16	22
ENSOMYG00000049578	1.24288	1.55e-07	KLF12	Kruppel like factor 12 [Source:HGNC Symbol;Acc:HGNC:6346]		57	55	61	117	121	123	146
ENSOMYG00000012870	1.24281	0.00796095	SEC24C	SEC24 homolog C, COPII coat complex component [Source:HGNC Symbol;Acc:HGNC:10705]		13	10	22	20	18	44	23
ENSOMYG00000000398	1.24239	1.5e-10	IL20RA	interleukin 20 receptor subunit alpha [Source:HGNC Symbol;Acc:HGNC:6003]		70	74	53	150	114	130	143
ENSOMYG00000018234	1.24226	1.55e-08	SLC27A4	solute carrier family 27 member 4 [Source:HGNC Symbol;Acc:HGNC:10998]		541	486	439	1064	975	1271	1252
ENSOMYG00000026665	1.24058	5.69e-10	SAMD4A	sterile alpha motif domain containing 4A [Source:HGNC Symbol;Acc:HGNC:23023]		105	56	67	135	116	188	132
ENSOMYG00000070481	1.24037	4.07e-22	ZFAND5	zinc finger AN1-type containing 5 [Source:HGNC Symbol;Acc:HGNC:13008]		398	355	301	773	582	713	736
ENSOMYG00000063059	1.23942	9.3e-10	GTF2IRD2	GTF2I repeat domain containing 2 [Source:HGNC Symbol;Acc:HGNC:30775]		60	47	53	115	74	101	104
ENSOMYG00000040997	1.23934	7.88e-06	DLL1	delta like canonical Notch ligand 1 [Source:HGNC Symbol;Acc:HGNC:2908]		71	55	34	132	91	142	134
ENSOMYG00000020029	1.23914	1.99e-09	CYRIB	CYFIP related Rac1 interactor B [Source:HGNC Symbol;Acc:HGNC:25216]		859	839	761	1782	1537	2306	1917
ENSOMYG00000035756	1.23904	0.0138521	COL27A1	collagen type XXVII alpha 1 chain [Source:HGNC Symbol;Acc:HGNC:22986]		7	13	7	15	12	16	25
ENSOMYG00000025146	1.23667	1.78e-06	KIF3C	kinesin family member 3C [Source:HGNC Symbol;Acc:HGNC:6321]		44	34	45	101	52	77	100
ENSOMYG00000011414	1.23631	2.09e-10	SBNO2	strawberry notch homolog 2 [Source:HGNC Symbol;Acc:HGNC:29158]		1755	1643	1383	2428	2173	3139	2689
ENSOMYG00000043911	1.23553	1.96e-13	SPTBN1	spectrin beta, non-erythrocytic 1 [Source:HGNC Symbol;Acc:HGNC:11275]		148	147	121	307	240	320	306
ENSOMYG00000068135	1.23461	1.98e-13	CASP7	caspase 7 [Source:HGNC Symbol;Acc:HGNC:1508]		86	99	79	171	146	197	201
ENSOMYG00000019648	1.23263	2.55e-42	HSPD1	heat shock protein family D (Hsp60) member 1 [Source:HGNC Symbol;Acc:HGNC:5261]		1139	1039	1000	2013	1590	2224	1858
ENSOMYG00000010222	1.23189	2.04e-11	SBNO2	strawberry notch homolog 2 [Source:HGNC Symbol;Acc:HGNC:29158]		306	270	239	595	429	710	645
ENSOMYG00000068912	1.23133	7.65e-05	CSMD3	CUB and Sushi multiple domains 3 [Source:HGNC Symbol;Acc:HGNC:19291]		37	25	25	45	50	49	44
ENSOMYG00000058817	1.23079	5.73e-28	CD5L	CD5 molecule like [Source:HGNC Symbol;Acc:HGNC:1690]		296	271	207	500	404	491	519
ENSOMYG00000069825	1.23077	1.46e-07	DMTN	dematin actin binding protein [Source:HGNC Symbol;Acc:HGNC:3382]		52	44	29	81	64	87	106
ENSOMYG00000009849	1.23027	0.00501404	MAP7D1	MAP7 domain containing 1 [Source:HGNC Symbol;Acc:HGNC:25514]		17	13	7	22	27	17	27
ENSOMYG00000018992	1.22858	8.85e-42	PIK3R3	phosphoinositide-3-kinase regulatory subunit 3 [Source:HGNC Symbol;Acc:HGNC:8981]		1399	1350	1113	2602	2020	2662	2635
ENSOMYG00000001537	1.2285	1.73e-15	TET3	tet methylcytosine dioxygenase 3 [Source:HGNC Symbol;Acc:HGNC:28313]		134	124	82	183	172	230	227
ENSOMYG00000074470	1.22814	0.00442149				19	10	12	24	32	49	24
ENSOMYG00000024693	1.22648	0.000976551	KIF21A	kinesin family member 21A [Source:HGNC Symbol;Acc:HGNC:19349]		36	49	42	106	94	157	120
ENSOMYG00000035523	1.2261	1.4e-12	UCK2	uridine-cytidine kinase 2 [Source:HGNC Symbol;Acc:HGNC:12562]		217	198	153	395	296	504	407
ENSOMYG00000013606	1.22567	9.88e-38	LIPA	lipase A, lysosomal acid type [Source:HGNC Symbol;Acc:HGNC:6617]		398	396	309	697	572	731	731
ENSOMYG00000008616	1.22522	6.33e-26	ATF4	activating transcription factor 4 [Source:HGNC Symbol;Acc:HGNC:786]		3297	3077	2684	5156	4051	7296	5155
ENSOMYG00000015153	1.22479	4.18e-16	KLHDC3	kelch domain containing 3 [Source:HGNC Symbol;Acc:HGNC:20704]		544	488	439	817	642	1029	835
ENSOMYG00000020051	1.22437	1.09e-06	RPL3	ribosomal protein L3 [Source:HGNC Symbol;Acc:HGNC:10332]		42	38	22	62	55	80	55
ENSOMYG00000043806	1.22339	0.0161024	NR4A2	nuclear receptor subfamily 4 group A member 2 [Source:HGNC Symbol;Acc:HGNC:7981]		11	7	5	20	12	27	20
ENSOMYG00000035941	1.22335	3.61e-24	PTPRE	protein tyrosine phosphatase receptor type E [Source:HGNC Symbol;Acc:HGNC:9669]		205	158	149	320	249	356	331
ENSOMYG00000004770	1.22237	5.35e-22	CABLES2	Cdk5 and Abl enzyme substrate 2 [Source:HGNC Symbol;Acc:HGNC:16143]		174	174	139	331	264	332	320
ENSOMYG00000019562	1.2188	6.45e-06	ZNF367	zinc finger protein 367 [Source:HGNC Symbol;Acc:HGNC:18320]		55	65	47	132	103	165	128
ENSOMYG00000024052	1.21878	1.3e-11	PRKCH	protein kinase C eta [Source:HGNC Symbol;Acc:HGNC:9403]		140	110	114	196	160	237	217
ENSOMYG00000062558	1.21824	0.00267434	INKA2	inka box actin regulator 2 [Source:HGNC Symbol;Acc:HGNC:28045]		12	15	13	33	17	32	19
ENSOMYG00000004071	1.21795	0.00317656	FAM43A	family with sequence similarity 43 member A [Source:HGNC Symbol;Acc:HGNC:26888]		29	26	7	32	19	55	45
ENSOMYG00000006417	1.21761	2.56e-18	MYO1E	myosin IE [Source:HGNC Symbol;Acc:HGNC:7599]		1493	1368	1171	2268	1833	2564	2374
ENSOMYG00000019384	1.21761	0.000424295	MRAS	muscle RAS oncogene homolog [Source:HGNC Symbol;Acc:HGNC:7227]		41	29	46	121	84	89	89
ENSOMYG00000032100	1.21698	5.01e-47	CRYBG3	crystallin beta-gamma domain containing 3 [Source:HGNC Symbol;Acc:HGNC:34427]		800	717	592	1275	1106	1539	1368
ENSOMYG00000032138	1.21657	0.00492594	THEM4	thioesterase superfamily member 4 [Source:HGNC Symbol;Acc:HGNC:17947]		18	23	23	46	62	71	67
ENSOMYG00000014641	1.21506	9.12e-27	LLGL2	LLGL scribble cell polarity complex component 2 [Source:HGNC Symbol;Acc:HGNC:6629]		296	296	217	496	384	625	529
ENSOMYG00000064531	1.21432	1.16e-06	CD82	CD82 molecule [Source:HGNC Symbol;Acc:HGNC:6210]		54	38	27	81	75	68	74
ENSOMYG00000021724	1.21407	2.29e-11	HSPH1	heat shock protein family H (Hsp110) member 1 [Source:HGNC Symbol;Acc:HGNC:16969]		63	73	60	135	95	135	142
ENSOMYG00000018748	1.2134	0.00117274	ABHD5	abhydrolase domain containing 5, lysophosphatidic acid acyltransferase [Source:HGNC Symbol;Acc:HGNC:21396]		14	15	11	25	19	32	28
ENSOMYG00000031993	1.21191	0.000135541	RUNX3	RUNX family transcription factor 3 [Source:HGNC Symbol;Acc:HGNC:10473]		29	50	25	73	44	79	43
ENSOMYG00000047113	1.21159	0.00993416	RBMS1	RNA binding motif single stranded interacting protein 1 [Source:HGNC Symbol;Acc:HGNC:9907]		14	9	7	21	17	16	17
ENSOMYG00000027549	1.21143	2.4e-19	MICAL2	microtubule associated monooxygenase, calponin and LIM domain containing 2 [Source:HGNC Symbol;Acc:HGNC:24693]		525	442	312	768	627	982	920
ENSOMYG00000033537	1.21115	0.00443821	GLOD5	glyoxalase domain containing 5 [Source:HGNC Symbol;Acc:HGNC:33358]		10	10	13	21	15	27	21
ENSOMYG00000071874	1.20974	7.17e-26	PHC3	polyhomeotic homolog 3 [Source:HGNC Symbol;Acc:HGNC:15682]		383	397	321	734	583	833	713
ENSOMYG00000037334	1.20715	5.15e-19	ARG2	arginase 2 [Source:HGNC Symbol;Acc:HGNC:664]		1204	1030	899	2084	1701	2455	2218
ENSOMYG00000008361	1.20698	0.000314897	BCOR	BCL6 corepressor [Source:HGNC Symbol;Acc:HGNC:20893]		36	23	25	61	26	84	43
ENSOMYG00000042492	1.20671	6.4e-49	FERMT2	fermitin family member 2 [Source:HGNC Symbol;Acc:HGNC:15767]		683	669	565	1097	945	1356	1224
ENSOMYG00000070974	1.20261	0.0372891	ZNF568	zinc finger protein 568 [Source:HGNC Symbol;Acc:HGNC:25392]		8	5	9	13	8	13	16
ENSOMYG00000045915	1.20123	3.08e-06	AGFG1	ArfGAP with FG repeats 1 [Source:HGNC Symbol;Acc:HGNC:5175]		114	88	114	218	187	304	271
ENSOMYG00000030960	1.20062	0.00293518	DMRT2	doublesex and mab-3 related transcription factor 2 [Source:HGNC Symbol;Acc:HGNC:2935]		35	23	31	45	28	45	61
ENSOMYG00000052721	1.20032	2.98e-11				230	186	189	356	276	378	307
ENSOMYG00000016852	1.19987	3.89e-15	BCL2L12	BCL2 like 12 [Source:HGNC Symbol;Acc:HGNC:13787]		174	132	102	240	202	328	242
ENSOMYG00000004689	1.19958	0.00171932	ZFP2	ZFP2 zinc finger protein [Source:HGNC Symbol;Acc:HGNC:26138]		16	20	14	39	32	58	32
ENSOMYG00000029884	1.1989	1.58e-07	METRNL	meteorin like, glial cell differentiation regulator [Source:HGNC Symbol;Acc:HGNC:27584]		73	89	77	145	106	147	117
ENSOMYG00000077028	1.19868	1.87e-14	RELL1	RELT like 1 [Source:HGNC Symbol;Acc:HGNC:27379]		106	111	111	187	178	262	209
ENSOMYG00000007256	1.19828	3.69e-10	MGAT5	alpha-1,6-mannosylglycoprotein 6-beta-N-acetylglucosaminyltransferase [Source:HGNC Symbol;Acc:HGNC:7049]		83	111	108	195	173	248	193
ENSOMYG00000047130	1.19772	0.0223954	TTC28	tetratricopeptide repeat domain 28 [Source:HGNC Symbol;Acc:HGNC:29179]		6	11	10	23	19	17	10
ENSOMYG00000002654	1.19653	0.0498469	PNOC	prepronociceptin [Source:HGNC Symbol;Acc:HGNC:9163]		3	9	11	11	7	25	18
ENSOMYG00000008092	1.19634	0.00018756	NDRG4	NDRG family member 4 [Source:HGNC Symbol;Acc:HGNC:14466]		27	24	17	33	29	41	54
ENSOMYG00000052381	1.19412	9.72e-23	SH2D4B	SH2 domain containing 4B [Source:HGNC Symbol;Acc:HGNC:31440]		234	180	152	344	285	374	368
ENSOMYG00000032532	1.19284	1.21e-07	PCYT2	phosphate cytidylyltransferase 2, ethanolamine [Source:HGNC Symbol;Acc:HGNC:8756]		171	121	101	282	234	352	273
ENSOMYG00000040205	1.19155	2.42e-31	HIF1A	hypoxia inducible factor 1 subunit alpha [Source:HGNC Symbol;Acc:HGNC:4910]		773	718	637	1236	1097	1661	1397
ENSOMYG00000015602	1.1912	0.0275164	MDGA2	MAM domain containing glycosylphosphatidylinositol anchor 2 [Source:HGNC Symbol;Acc:HGNC:19835]		11	9	9	11	17	12	21
ENSOMYG00000030743	1.19036	1.42e-06	CASP8	caspase 8 [Source:HGNC Symbol;Acc:HGNC:1509]		688	653	603	1493	1291	1768	1571
ENSOMYG00000014074	1.19014	1.81e-08	KCNJ6	potassium inwardly rectifying channel subfamily J member 6 [Source:HGNC Symbol;Acc:HGNC:6267]		54	50	54	100	85	103	128
ENSOMYG00000025086	1.18875	3.49e-63	PIK3R3	phosphoinositide-3-kinase regulatory subunit 3 [Source:HGNC Symbol;Acc:HGNC:8981]		7971	7256	6372	13732	10877	14299	14014
ENSOMYG00000017703	1.18858	4.5e-10	SLC2A1	solute carrier family 2 member 1 [Source:HGNC Symbol;Acc:HGNC:11005]		355	345	265	703	529	764	756
ENSOMYG00000067283	1.18841	1.2e-18	RNF38	ring finger protein 38 [Source:HGNC Symbol;Acc:HGNC:18052]		157	174	132	296	249	315	259
ENSOMYG00000030721	1.1878	1.57e-23	AVL9	AVL9 cell migration associated [Source:HGNC Symbol;Acc:HGNC:28994]		253	231	204	417	362	534	410
ENSOMYG00000030431	1.18753	1.44e-09				100	99	81	189	151	219	226
ENSOMYG00000044370	1.18671	3.64e-36	EPN1	epsin 1 [Source:HGNC Symbol;Acc:HGNC:21604]		432	368	333	715	529	782	696
ENSOMYG00000002605	1.18551	1.05e-08	SCMH1	Scm polycomb group protein homolog 1 [Source:HGNC Symbol;Acc:HGNC:19003]		56	58	50	116	93	133	96
ENSOMYG00000049734	1.1853	3.64e-29	GMEB1	glucocorticoid modulatory element binding protein 1 [Source:HGNC Symbol;Acc:HGNC:4370]		406	394	332	640	527	785	655
ENSOMYG00000016797	1.18366	2.41e-10	CAMSAP2	calmodulin regulated spectrin associated protein family member 2 [Source:HGNC Symbol;Acc:HGNC:29188]		138	141	96	255	227	295	248
ENSOMYG00000006371	1.18356	9.12e-14	MTHFD2	methylenetetrahydrofolate dehydrogenase (NADP+ dependent) 2, methenyltetrahydrofolate cyclohydrolase [Source:HGNC Symbol;Acc:HGNC:7434]		449	417	365	870	682	950	866
ENSOMYG00000065751	1.18352	0.0230471	F5	coagulation factor V [Source:HGNC Symbol;Acc:HGNC:3542]		17	7	12	10	17	24	25
ENSOMYG00000030430	1.18238	1.55e-13	ZFP36L1	ZFP36 ring finger protein like 1 [Source:HGNC Symbol;Acc:HGNC:1107]		439	429	334	615	506	824	678
ENSOMYG00000023444	1.18172	2.01e-14	ARHGAP6	Rho GTPase activating protein 6 [Source:HGNC Symbol;Acc:HGNC:676]		635	581	486	1119	917	1397	1193
ENSOMYG00000041484	1.18095	1.61e-06	RUNX1T1	RUNX1 partner transcriptional co-repressor 1 [Source:HGNC Symbol;Acc:HGNC:1535]		51	58	55	86	73	100	87
ENSOMYG00000057174	1.18044	0.000124685	MAST1	microtubule associated serine/threonine kinase 1 [Source:HGNC Symbol;Acc:HGNC:19034]		25	26	17	56	38	48	36
ENSOMYG00000019256	1.17952	4.31e-14	HIC1	HIC ZBTB transcriptional repressor 1 [Source:HGNC Symbol;Acc:HGNC:4909]		167	211	149	288	229	366	305
ENSOMYG00000039341	1.17931	0.00145688	CHIA	chitinase acidic [Source:HGNC Symbol;Acc:HGNC:17432]		17	20	14	19	33	39	33
ENSOMYG00000008786	1.17856	0.00153932	ZNF385C	zinc finger protein 385C [Source:HGNC Symbol;Acc:HGNC:33722]		19	24	18	36	22	40	29
ENSOMYG00000069238	1.17781	0.015603	FRMPD1	FERM and PDZ domain containing 1 [Source:HGNC Symbol;Acc:HGNC:29159]		13	6	14	18	12	22	21
ENSOMYG00000003313	1.17778	2.76e-23	ARHGEF2	Rho/Rac guanine nucleotide exchange factor 2 [Source:HGNC Symbol;Acc:HGNC:682]		372	383	287	529	546	666	673
ENSOMYG00000027655	1.17675	0.0016729	SEMA6B	semaphorin 6B [Source:HGNC Symbol;Acc:HGNC:10739]		14	23	23	33	28	28	43
ENSOMYG00000077768	1.17654	2.96e-05				56	54	49	122	111	131	132
ENSOMYG00000020319	1.17567	2.84e-13	DENND11	DENN domain containing 11 [Source:HGNC Symbol;Acc:HGNC:29472]		226	165	164	262	324	391	310
ENSOMYG00000047138	1.17563	1.83e-13	TANK	TRAF family member associated NFKB activator [Source:HGNC Symbol;Acc:HGNC:11562]		178	162	149	234	223	316	303
ENSOMYG00000058618	1.17528	0.0014884	CHSY1	chondroitin sulfate synthase 1 [Source:HGNC Symbol;Acc:HGNC:17198]		32	15	13	35	40	52	50
ENSOMYG00000021844	1.17486	9.71e-19	LOXL4	lysyl oxidase like 4 [Source:HGNC Symbol;Acc:HGNC:17171]		1393	1283	1162	2422	2193	2931	2537
ENSOMYG00000040618	1.17414	7.83e-19	PRKCD	protein kinase C delta [Source:HGNC Symbol;Acc:HGNC:9399]		155	165	140	268	219	339	318
ENSOMYG00000008634	1.17398	4.29e-25	FBXW7	F-box and WD repeat domain containing 7 [Source:HGNC Symbol;Acc:HGNC:16712]		222	214	179	381	328	407	372
ENSOMYG00000058612	1.17264	0.00233661	PI4K2B	phosphatidylinositol 4-kinase type 2 beta [Source:HGNC Symbol;Acc:HGNC:18215]		12	19	14	24	33	39	26
ENSOMYG00000063119	1.17248	0.000341539	ADAMTS7	ADAM metallopeptidase with thrombospondin type 1 motif 7 [Source:HGNC Symbol;Acc:HGNC:223]		22	40	25	63	67	63	49
ENSOMYG00000007036	1.17168	9.74e-08	HIVEP3	HIVEP zinc finger 3 [Source:HGNC Symbol;Acc:HGNC:13561]		50	43	52	78	63	94	92
ENSOMYG00000023783	1.17098	1.49e-09	PRPS1	phosphoribosyl pyrophosphate synthetase 1 [Source:HGNC Symbol;Acc:HGNC:9462]		64	67	67	128	98	137	154
ENSOMYG00000000056	1.1704	5.57e-06	SLC37A1	solute carrier family 37 member 1 [Source:HGNC Symbol;Acc:HGNC:11024]		42	32	42	85	59	68	94
ENSOMYG00000055868	1.1702	5.97e-07	NLRC3	NLR family CARD domain containing 3 [Source:HGNC Symbol;Acc:HGNC:29889]		137	110	101	182	158	172	199
ENSOMYG00000003064	1.16981	1.02e-09	MAPK8IP1	mitogen-activated protein kinase 8 interacting protein 1 [Source:HGNC Symbol;Acc:HGNC:6882]		314	282	294	632	520	696	666
ENSOMYG00000003221	1.1676	9.59e-06	AMPD3	adenosine monophosphate deaminase 3 [Source:HGNC Symbol;Acc:HGNC:470]		32	36	24	43	45	65	62
ENSOMYG00000056430	1.16682	2.66e-20	KLF3	Kruppel like factor 3 [Source:HGNC Symbol;Acc:HGNC:16516]		192	190	176	323	247	413	324
ENSOMYG00000019885	1.16599	1.48e-10				1208	1147	1010	1660	1457	1879	2092
ENSOMYG00000022275	1.16596	0.00569524	KIRREL1	kirre like nephrin family adhesion molecule 1 [Source:HGNC Symbol;Acc:HGNC:15734]		17	11	10	30	17	19	32
ENSOMYG00000041777	1.16461	1.02e-25	TIPARP	TCDD inducible poly(ADP-ribose) polymerase [Source:HGNC Symbol;Acc:HGNC:23696]		5066	4451	3924	7358	6126	8902	7451
ENSOMYG00000059467	1.16279	2.5e-11	KIAA1671	KIAA1671 [Source:HGNC Symbol;Acc:HGNC:29345]		275	240	205	404	315	437	366
ENSOMYG00000053913	1.16123	4.62e-05	ZNF71	zinc finger protein 71 [Source:HGNC Symbol;Acc:HGNC:13141]		56	37	21	84	66	71	81
ENSOMYG00000010880	1.16102	1.02e-24	KLHL21	kelch like family member 21 [Source:HGNC Symbol;Acc:HGNC:29041]		221	220	174	358	295	446	371
ENSOMYG00000062112	1.15754	1.57e-11	BCOR	BCL6 corepressor [Source:HGNC Symbol;Acc:HGNC:20893]		342	266	231	520	392	752	544
ENSOMYG00000025034	1.15738	1.35e-06	CHST3	carbohydrate sulfotransferase 3 [Source:HGNC Symbol;Acc:HGNC:1971]		52	30	30	71	54	81	71
ENSOMYG00000010378	1.15676	6.14e-29	CDH6	cadherin 6 [Source:HGNC Symbol;Acc:HGNC:1765]		3003	2843	2547	4517	3744	5626	4879
ENSOMYG00000027159	1.15671	0.0175536	DPH3	diphthamide biosynthesis 3 [Source:HGNC Symbol;Acc:HGNC:27717]		18	6	8	29	19	32	27
ENSOMYG00000074034	1.15655	0.00877092	USP43	ubiquitin specific peptidase 43 [Source:HGNC Symbol;Acc:HGNC:20072]		13	12	17	20	22	44	17
ENSOMYG00000007071	1.15655	0.0131934	CFAP157	cilia and flagella associated protein 157 [Source:HGNC Symbol;Acc:HGNC:27843]		11	14	9	32	24	40	26
ENSOMYG00000064948	1.15635	0.000994258				16	23	29	32	29	50	39
ENSOMYG00000011953	1.15601	7.13e-15	CPT1A	carnitine palmitoyltransferase 1A [Source:HGNC Symbol;Acc:HGNC:2328]		122	113	96	170	156	215	225
ENSOMYG00000058696	1.15549	0.00816738				11	9	11	26	18	30	21
ENSOMYG00000027899	1.15492	0.0369734	ZNF180	zinc finger protein 180 [Source:HGNC Symbol;Acc:HGNC:12970]		13	8	4	22	22	12	18
ENSOMYG00000042853	1.15486	2.85e-25	GMEB2	glucocorticoid modulatory element binding protein 2 [Source:HGNC Symbol;Acc:HGNC:4371]		325	316	262	537	407	649	494
ENSOMYG00000006168	1.15414	1.4e-31	RND3	Rho family GTPase 3 [Source:HGNC Symbol;Acc:HGNC:671]		2626	2417	2192	4040	3317	4467	4295
ENSOMYG00000069319	1.15407	0.00441815	PRR9	proline rich 9 [Source:HGNC Symbol;Acc:HGNC:32057]		15	13	13	19	22	23	37
ENSOMYG00000028233	1.15339	0.0253569	NRXN2	neurexin 2 [Source:HGNC Symbol;Acc:HGNC:8009]		5	18	11	17	12	27	20
ENSOMYG00000009721	1.15305	4.96e-16	MDFIC	MyoD family inhibitor domain containing [Source:HGNC Symbol;Acc:HGNC:28870]		127	129	100	183	175	239	225
ENSOMYG00000048121	1.15246	4.27e-09	PCYT2	phosphate cytidylyltransferase 2, ethanolamine [Source:HGNC Symbol;Acc:HGNC:8756]		905	803	732	1741	1376	1915	1879
ENSOMYG00000031821	1.1514	1.06e-23	ANXA13	annexin A13 [Source:HGNC Symbol;Acc:HGNC:536]		247	254	231	414	361	531	476
ENSOMYG00000034886	1.15095	4.52e-08	NRP2	neuropilin 2 [Source:HGNC Symbol;Acc:HGNC:8005]		106	107	70	190	153	243	192
ENSOMYG00000042224	1.15069	1.07e-10	UHRF1BP1	UHRF1 binding protein 1 [Source:HGNC Symbol;Acc:HGNC:21216]		144	103	147	197	184	254	252
ENSOMYG00000045625	1.14993	1.54e-05	ZNRF3	zinc and ring finger 3 [Source:HGNC Symbol;Acc:HGNC:18126]		45	68	44	114	88	143	105
ENSOMYG00000026354	1.14734	0.007526	POU2F2	POU class 2 homeobox 2 [Source:HGNC Symbol;Acc:HGNC:9213]		25	20	14	26	33	34	21
ENSOMYG00000022124	1.14495	8.36e-06	RIPK4	receptor interacting serine/threonine kinase 4 [Source:HGNC Symbol;Acc:HGNC:496]		58	45	44	66	83	72	88
ENSOMYG00000040674	1.14454	5.57e-27	FBXW11	F-box and WD repeat domain containing 11 [Source:HGNC Symbol;Acc:HGNC:13607]		388	304	296	551	437	668	609
ENSOMYG00000042959	1.14434	2.92e-22	ARHGEF7	Rho guanine nucleotide exchange factor 7 [Source:HGNC Symbol;Acc:HGNC:15607]		251	203	207	366	335	476	388
ENSOMYG00000044158	1.14411	0.00399482	NDEL1	nudE neurodevelopment protein 1 like 1 [Source:HGNC Symbol;Acc:HGNC:17620]		16	31	10	31	36	37	26
ENSOMYG00000033074	1.14145	0.00250189	ZNF420	zinc finger protein 420 [Source:HGNC Symbol;Acc:HGNC:20649]		19	12	16	26	26	30	23
ENSOMYG00000011568	1.14135	0.0223095				10	9	7	14	10	24	16
ENSOMYG00000066235	1.13996	0.013248	ZNF658	zinc finger protein 658 [Source:HGNC Symbol;Acc:HGNC:25226]		12	6	13	26	17	26	27
ENSOMYG00000002153	1.13953	1.99e-34				1608	1593	1447	2944	2209	2732	2842
ENSOMYG00000001304	1.13915	1.32e-05	ZFP2	ZFP2 zinc finger protein [Source:HGNC Symbol;Acc:HGNC:26138]		42	31	33	71	55	77	88
ENSOMYG00000065610	1.13911	7.37e-11	OSBPL10	oxysterol binding protein like 10 [Source:HGNC Symbol;Acc:HGNC:16395]		294	327	239	447	381	478	485
ENSOMYG00000008566	1.13799	6.89e-20				471	407	348	793	648	707	802
ENSOMYG00000069756	1.13518	2.77e-14	LCP2	lymphocyte cytosolic protein 2 [Source:HGNC Symbol;Acc:HGNC:6529]		281	289	233	494	384	611	580
ENSOMYG00000016082	1.13459	2.46e-09	GPA33	glycoprotein A33 [Source:HGNC Symbol;Acc:HGNC:4445]		2266	1972	1801	3063	2563	3429	3237
ENSOMYG00000018317	1.13383	8.95e-24	TGFB1	transforming growth factor beta 1 [Source:HGNC Symbol;Acc:HGNC:11766]		928	957	838	1431	1213	1681	1650
ENSOMYG00000032608	1.13165	5.35e-09	CERT1	ceramide transporter 1 [Source:HGNC Symbol;Acc:HGNC:2205]		2331	2123	1869	4431	3599	5022	4578
ENSOMYG00000022954	1.13048	3.15e-10	ADAM12	ADAM metallopeptidase domain 12 [Source:HGNC Symbol;Acc:HGNC:190]		1600	1622	1388	3091	2497	3812	3194
ENSOMYG00000063054	1.13029	6.16e-07				43	44	40	64	58	90	70
ENSOMYG00000039434	1.12995	0.0255764	PCDH17	protocadherin 17 [Source:HGNC Symbol;Acc:HGNC:14267]		11	13	6	10	13	22	25
ENSOMYG00000002355	1.12989	6.38e-05	APOA4	apolipoprotein A4 [Source:HGNC Symbol;Acc:HGNC:602]		48	27	38	94	57	77	80
ENSOMYG00000036105	1.12901	4.35e-07	FHL3	four and a half LIM domains 3 [Source:HGNC Symbol;Acc:HGNC:3704]		333	267	281	581	528	682	721
ENSOMYG00000039196	1.12885	9.59e-05	ZNF180	zinc finger protein 180 [Source:HGNC Symbol;Acc:HGNC:12970]		22	29	23	46	40	54	38
ENSOMYG00000021898	1.12727	0.000115751	OSBP2	oxysterol binding protein 2 [Source:HGNC Symbol;Acc:HGNC:8504]		36	24	20	43	30	62	56
ENSOMYG00000014562	1.12352	8.58e-27	HSPA8	heat shock protein family A (Hsp70) member 8 [Source:HGNC Symbol;Acc:HGNC:5241]		510	466	391	827	714	820	858
ENSOMYG00000054970	1.12211	6.75e-10	VGLL2	vestigial like family member 2 [Source:HGNC Symbol;Acc:HGNC:20232]		484	391	323	756	625	1034	757
ENSOMYG00000060296	1.12205	0.0186099				16	18	6	31	11	20	28
ENSOMYG00000047849	1.12202	4.89e-09	CD244	CD244 molecule [Source:HGNC Symbol;Acc:HGNC:18171]		83	64	63	123	90	112	139
ENSOMYG00000012729	1.12108	6.26e-08	NR4A1	nuclear receptor subfamily 4 group A member 1 [Source:HGNC Symbol;Acc:HGNC:7980]		50	58	50	100	63	97	101
ENSOMYG00000008044	1.12099	3.9e-13	MBD2	methyl-CpG binding domain protein 2 [Source:HGNC Symbol;Acc:HGNC:6917]		254	264	223	516	389	496	491
ENSOMYG00000026988	1.12023	8.66e-17	PXN	paxillin [Source:HGNC Symbol;Acc:HGNC:9718]		231	276	207	377	387	503	430
ENSOMYG00000023132	1.11951	2.04e-11	IL20RA	interleukin 20 receptor subunit alpha [Source:HGNC Symbol;Acc:HGNC:6003]		138	112	79	199	145	182	199
ENSOMYG00000004997	1.11908	3.51e-05	HS3ST1	heparan sulfate-glucosamine 3-sulfotransferase 1 [Source:HGNC Symbol;Acc:HGNC:5194]		49	47	20	55	58	90	69
ENSOMYG00000031228	1.1187	4.16e-12	NFAT5	nuclear factor of activated T cells 5 [Source:HGNC Symbol;Acc:HGNC:7774]		127	130	88	169	187	237	222
ENSOMYG00000038433	1.1186	0.0402312	FUT9	fucosyltransferase 9 [Source:HGNC Symbol;Acc:HGNC:4020]		11	9	9	19	11	9	23
ENSOMYG00000069219	1.11702	8.46e-38	RAP2B	RAP2B, member of RAS oncogene family [Source:HGNC Symbol;Acc:HGNC:9862]		757	599	582	1113	912	1246	1151
ENSOMYG00000021015	1.11439	0.00855989	FUT9	fucosyltransferase 9 [Source:HGNC Symbol;Acc:HGNC:4020]		14	16	11	29	16	25	18
ENSOMYG00000049818	1.11281	0.000297244	N4BP2	NEDD4 binding protein 2 [Source:HGNC Symbol;Acc:HGNC:29851]		20	21	21	34	34	47	39
ENSOMYG00000047365	1.1128	0.00428946	ZCCHC24	zinc finger CCHC-type containing 24 [Source:HGNC Symbol;Acc:HGNC:26911]		15	13	15	28	21	22	36
ENSOMYG00000038652	1.11249	1.48e-13	DLGAP4	DLG associated protein 4 [Source:HGNC Symbol;Acc:HGNC:24476]		163	152	104	273	189	268	219
ENSOMYG00000045027	1.11107	3.02e-15	CEP170	centrosomal protein 170 [Source:HGNC Symbol;Acc:HGNC:28920]		641	577	538	1060	865	1374	1159
ENSOMYG00000012560	1.11041	1.48e-18	CYTH1	cytohesin 1 [Source:HGNC Symbol;Acc:HGNC:9501]		431	413	360	630	519	742	666
ENSOMYG00000021962	1.10933	0.038673	POFUT2	protein O-fucosyltransferase 2 [Source:HGNC Symbol;Acc:HGNC:14683]		11	7	5	11	15	14	16
ENSOMYG00000020081	1.10813	2.42e-16	GFM1	G elongation factor mitochondrial 1 [Source:HGNC Symbol;Acc:HGNC:13780]		211	163	189	345	246	381	359
ENSOMYG00000029082	1.10793	0.00314776	MACF1	microtubule actin crosslinking factor 1 [Source:HGNC Symbol;Acc:HGNC:13664]		20	14	17	24	22	27	37
ENSOMYG00000033232	1.10539	0.000129823	RRAGD	Ras related GTP binding D [Source:HGNC Symbol;Acc:HGNC:19903]		70	70	54	154	128	130	158
ENSOMYG00000053840	1.10527	0.000267577	RAPGEF5	Rap guanine nucleotide exchange factor 5 [Source:HGNC Symbol;Acc:HGNC:16862]		35	29	30	57	33	72	39
ENSOMYG00000069973	1.10522	0.00550148	MAST1	microtubule associated serine/threonine kinase 1 [Source:HGNC Symbol;Acc:HGNC:19034]		13	19	31	30	44	45	31
ENSOMYG00000033144	1.10484	0.000226346	RASGEF1B	RasGEF domain family member 1B [Source:HGNC Symbol;Acc:HGNC:24881]		30	24	18	45	41	38	49
ENSOMYG00000017773	1.10459	5.23e-26	PDZRN3	PDZ domain containing ring finger 3 [Source:HGNC Symbol;Acc:HGNC:17704]		13298	12245	10649	18878	15568	24191	19436
ENSOMYG00000015591	1.10343	2.17e-28	GSE1	Gse1 coiled-coil protein [Source:HGNC Symbol;Acc:HGNC:28979]		958	996	780	1449	1261	1791	1463
ENSOMYG00000012516	1.10332	3.16e-25	SLC15A4	solute carrier family 15 member 4 [Source:HGNC Symbol;Acc:HGNC:23090]		286	274	242	477	373	500	512
ENSOMYG00000053198	1.10276	0.00547487	KIAA1522	KIAA1522 [Source:HGNC Symbol;Acc:HGNC:29301]		13	14	23	26	21	31	44
ENSOMYG00000047240	1.10272	8.17e-08	PPP2CA	protein phosphatase 2 catalytic subunit alpha [Source:HGNC Symbol;Acc:HGNC:9299]		357	326	313	723	562	746	709
ENSOMYG00000052669	1.10269	2.56e-10	FUT7	fucosyltransferase 7 [Source:HGNC Symbol;Acc:HGNC:4018]		375	337	293	667	549	758	670
ENSOMYG00000036468	1.10215	2.01e-13	ODC1	ornithine decarboxylase 1 [Source:HGNC Symbol;Acc:HGNC:8109]		138	123	105	218	199	218	234
ENSOMYG00000005777	1.10179	0.0290327	FAM13A	family with sequence similarity 13 member A [Source:HGNC Symbol;Acc:HGNC:19367]		17	20	6	22	16	35	14
ENSOMYG00000013696	1.10139	0.000614973	FCRL5	Fc receptor like 5 [Source:HGNC Symbol;Acc:HGNC:18508]		77	84	53	158	140	184	192
ENSOMYG00000002578	1.09981	9.41e-07	TUFT1	tuftelin 1 [Source:HGNC Symbol;Acc:HGNC:12422]		147	138	130	204	181	233	197
ENSOMYG00000031381	1.09916	0.00144031	ZNF180	zinc finger protein 180 [Source:HGNC Symbol;Acc:HGNC:12970]		31	26	16	33	29	57	67
ENSOMYG00000041274	1.09735	2.37e-16	GPSM2	G protein signaling modulator 2 [Source:HGNC Symbol;Acc:HGNC:29501]		170	150	127	222	199	302	282
ENSOMYG00000037643	1.09716	3.88e-24	ASXL2	ASXL transcriptional regulator 2 [Source:HGNC Symbol;Acc:HGNC:23805]		851	729	632	1136	914	1483	1255
ENSOMYG00000059038	1.0968	1.18e-07	ERF	ETS2 repressor factor [Source:HGNC Symbol;Acc:HGNC:3444]		58	49	69	99	81	127	103
ENSOMYG00000044963	1.09637	1.97e-53	VCL	vinculin [Source:HGNC Symbol;Acc:HGNC:12665]		1970	1812	1653	3243	2452	3489	3176
ENSOMYG00000011722	1.09384	2.55e-05	ARL5B	ADP ribosylation factor like GTPase 5B [Source:HGNC Symbol;Acc:HGNC:23052]		55	29	30	65	44	75	66
ENSOMYG00000026506	1.0936	0.00192394	TRPM3	transient receptor potential cation channel subfamily M member 3 [Source:HGNC Symbol;Acc:HGNC:17992]		34	35	10	36	34	47	51
ENSOMYG00000039541	1.09344	2.97e-30	ZFAND5	zinc finger AN1-type containing 5 [Source:HGNC Symbol;Acc:HGNC:13008]		575	568	420	914	712	932	928
ENSOMYG00000042865	1.09316	0.000513469	ATP1A2	ATPase Na+/K+ transporting subunit alpha 2 [Source:HGNC Symbol;Acc:HGNC:800]		28	31	24	47	31	46	41
ENSOMYG00000008907	1.09297	9.14e-29	EIF1B	eukaryotic translation initiation factor 1B [Source:HGNC Symbol;Acc:HGNC:30792]		1656	1362	1104	2456	1901	2356	2377
ENSOMYG00000056151	1.09179	1.86e-06	GPD2	glycerol-3-phosphate dehydrogenase 2 [Source:HGNC Symbol;Acc:HGNC:4456]		39	53	35	69	56	84	72
ENSOMYG00000041812	1.09154	4.18e-31	ATP2A2	ATPase sarcoplasmic/endoplasmic reticulum Ca2+ transporting 2 [Source:HGNC Symbol;Acc:HGNC:812]		2178	2063	1830	3092	2806	3786	3367
ENSOMYG00000025616	1.09129	1.63e-10	SACS	sacsin molecular chaperone [Source:HGNC Symbol;Acc:HGNC:10519]		870	831	642	1467	1210	1667	1723
ENSOMYG00000012626	1.09105	2.45e-20	IL1RAPL2	interleukin 1 receptor accessory protein like 2 [Source:HGNC Symbol;Acc:HGNC:5997]		209	188	188	341	269	393	358
ENSOMYG00000021044	1.08967	0.000158845	GFOD1	glucose-fructose oxidoreductase domain containing 1 [Source:HGNC Symbol;Acc:HGNC:21096]		60	38	35	94	74	122	81
ENSOMYG00000017537	1.089	5.21e-07	TRIM25	tripartite motif containing 25 [Source:HGNC Symbol;Acc:HGNC:12932]		63	62	44	73	97	117	97
ENSOMYG00000021909	1.08709	1.2e-13	IRF2BP2	interferon regulatory factor 2 binding protein 2 [Source:HGNC Symbol;Acc:HGNC:21729]		1540	1434	1284	2195	1773	2714	2081
ENSOMYG00000025305	1.08703	1.62e-11	RNF126	ring finger protein 126 [Source:HGNC Symbol;Acc:HGNC:21151]		105	80	95	155	136	187	176
ENSOMYG00000000803	1.08379	3.38e-19	ASH1L	ASH1 like histone lysine methyltransferase [Source:HGNC Symbol;Acc:HGNC:19088]		188	162	146	289	217	323	288
ENSOMYG00000056334	1.08284	1.21e-23	ASH1L	ASH1 like histone lysine methyltransferase [Source:HGNC Symbol;Acc:HGNC:19088]		342	380	274	576	434	617	579
ENSOMYG00000016585	1.08233	6.38e-09	ZNF569	zinc finger protein 569 [Source:HGNC Symbol;Acc:HGNC:24737]		65	68	60	106	76	123	123
ENSOMYG00000000487	1.08133	6.91e-21	ATXN1	ataxin 1 [Source:HGNC Symbol;Acc:HGNC:10548]		265	259	261	401	370	493	470
ENSOMYG00000042341	1.08078	1.63e-10	VCAM1	vascular cell adhesion molecule 1 [Source:HGNC Symbol;Acc:HGNC:12663]		188	183	182	260	264	340	271
ENSOMYG00000013127	1.0805	6.61e-17	DENND3	DENN domain containing 3 [Source:HGNC Symbol;Acc:HGNC:29134]		219	262	207	382	324	494	406
ENSOMYG00000062099	1.08045	0.0251083	PEG10	paternally expressed 10 [Source:HGNC Symbol;Acc:HGNC:14005]		13	9	11	19	10	21	18
ENSOMYG00000033267	1.0802	2.99e-05	STX11	syntaxin 11 [Source:HGNC Symbol;Acc:HGNC:11429]		31	31	35	58	40	60	68
ENSOMYG00000009947	1.08008	0.00317138	ATP9A	ATPase phospholipid transporting 9A (putative) [Source:HGNC Symbol;Acc:HGNC:13540]		20	19	30	36	32	63	61
ENSOMYG00000003587	1.0796	5.27e-07	NFE2L1	nuclear factor, erythroid 2 like 1 [Source:HGNC Symbol;Acc:HGNC:7781]		54	57	37	77	67	112	80
ENSOMYG00000027511	1.07928	0.00229407	BNIPL	BCL2 interacting protein like [Source:HGNC Symbol;Acc:HGNC:16976]		22	27	13	32	41	53	40
ENSOMYG00000041616	1.07668	1.58e-08	SPSB1	splA/ryanodine receptor domain and SOCS box containing 1 [Source:HGNC Symbol;Acc:HGNC:30628]		105	117	72	203	119	170	194
ENSOMYG00000064992	1.0762	0.000571626	ZNF710	zinc finger protein 710 [Source:HGNC Symbol;Acc:HGNC:25352]		45	28	20	59	39	54	39
ENSOMYG00000042219	1.07578	5.05e-09	RAI14	retinoic acid induced 14 [Source:HGNC Symbol;Acc:HGNC:14873]		135	89	97	219	153	218	199
ENSOMYG00000003880	1.07523	0.000264152	ZNF420	zinc finger protein 420 [Source:HGNC Symbol;Acc:HGNC:20649]		35	19	33	43	39	52	60
ENSOMYG00000012980	1.07409	0.000902658	MMP14	matrix metallopeptidase 14 [Source:HGNC Symbol;Acc:HGNC:7160]		19	24	19	42	30	41	49
ENSOMYG00000029029	1.0737	2.21e-23	TFEC	transcription factor EC [Source:HGNC Symbol;Acc:HGNC:11754]		300	275	239	474	353	552	442
ENSOMYG00000009936	1.07345	4.05e-08	NOP56	NOP56 ribonucleoprotein [Source:HGNC Symbol;Acc:HGNC:15911]		279	254	221	474	419	575	528
ENSOMYG00000024977	1.0721	0.0497988	PROX1	prospero homeobox 1 [Source:HGNC Symbol;Acc:HGNC:9459]		7	6	11	12	18	22	12
ENSOMYG00000002699	1.07203	1.4e-07	SRF	serum response factor [Source:HGNC Symbol;Acc:HGNC:11291]		219	169	141	266	183	317	280
ENSOMYG00000034836	1.07185	0.000446626	USP2	ubiquitin specific peptidase 2 [Source:HGNC Symbol;Acc:HGNC:12618]		31	43	44	72	34	66	72
ENSOMYG00000045816	1.07122	7.48e-11	SAMSN1	SAM domain, SH3 domain and nuclear localization signals 1 [Source:HGNC Symbol;Acc:HGNC:10528]		114	101	109	186	168	227	206
ENSOMYG00000070464	1.07057	1.29e-05	GPR4	G protein-coupled receptor 4 [Source:HGNC Symbol;Acc:HGNC:4497]		44	58	63	89	57	100	110
ENSOMYG00000023630	1.07026	0.00151985	PGBD4	piggyBac transposable element derived 4 [Source:HGNC Symbol;Acc:HGNC:19401]		18	27	17	43	34	40	28
ENSOMYG00000075087	1.06942	3.99e-10	KLF3	Kruppel like factor 3 [Source:HGNC Symbol;Acc:HGNC:16516]		130	129	136	200	168	225	216
ENSOMYG00000077707	1.0686	2.61e-10	MEX3B	mex-3 RNA binding family member B [Source:HGNC Symbol;Acc:HGNC:25297]		220	209	147	301	238	358	268
ENSOMYG00000005643	1.06852	4.05e-09	MPZL2	myelin protein zero like 2 [Source:HGNC Symbol;Acc:HGNC:3496]		70	85	59	111	111	142	125
ENSOMYG00000001462	1.06828	5.73e-11	SIK1	salt inducible kinase 1 [Source:HGNC Symbol;Acc:HGNC:11142]		657	796	663	1081	1012	1701	1402
ENSOMYG00000004355	1.06817	8.9e-09	CERT1	ceramide transporter 1 [Source:HGNC Symbol;Acc:HGNC:2205]		77	70	55	124	102	129	132
ENSOMYG00000043922	1.06764	0.0128094	IFNA2	interferon alpha 2 [Source:HGNC Symbol;Acc:HGNC:5423]		34	13	14	37	45	55	45
ENSOMYG00000016857	1.06667	2.17e-11	PCGF5	polycomb group ring finger 5 [Source:HGNC Symbol;Acc:HGNC:28264]		112	105	80	159	144	189	200
ENSOMYG00000028281	1.06662	8.16e-34	ACTB	actin beta [Source:HGNC Symbol;Acc:HGNC:132]		8926	8245	6674	13577	9800	14593	13012
ENSOMYG00000041771	1.06552	3.68e-05	PLK4	polo like kinase 4 [Source:HGNC Symbol;Acc:HGNC:11397]		34	34	34	68	57	55	59
ENSOMYG00000042877	1.06542	3.56e-20	KCTD20	potassium channel tetramerization domain containing 20 [Source:HGNC Symbol;Acc:HGNC:21052]		266	296	216	430	370	521	450
ENSOMYG00000005390	1.06507	3.11e-07	PDCD6	programmed cell death 6 [Source:HGNC Symbol;Acc:HGNC:8765]		363	277	281	688	493	600	633
ENSOMYG00000017505	1.06335	1.52e-10	ZSWIM6	zinc finger SWIM-type containing 6 [Source:HGNC Symbol;Acc:HGNC:29316]		123	159	140	207	173	257	262
ENSOMYG00000057633	1.06318	0.0310711	TRIM16	tripartite motif containing 16 [Source:HGNC Symbol;Acc:HGNC:17241]		35	6	37	34	32	65	36
ENSOMYG00000029155	1.06296	2.82e-21	SSH2	slingshot protein phosphatase 2 [Source:HGNC Symbol;Acc:HGNC:30580]		269	250	207	392	304	484	449
ENSOMYG00000047420	1.06261	5.54e-13	DKC1	dyskerin pseudouridine synthase 1 [Source:HGNC Symbol;Acc:HGNC:2890]		2084	1689	1566	3396	2675	3504	3556
ENSOMYG00000002503	1.06235	0.00957734	MTSS2	MTSS I-BAR domain containing 2 [Source:HGNC Symbol;Acc:HGNC:25094]		17	14	11	18	25	39	23
ENSOMYG00000022807	1.06216	0.000523424	TESK1	testis associated actin remodelling kinase 1 [Source:HGNC Symbol;Acc:HGNC:11731]		47	31	25	58	28	60	68
ENSOMYG00000044181	1.06197	1.59e-10	HDAC5	histone deacetylase 5 [Source:HGNC Symbol;Acc:HGNC:14068]		175	197	154	234	210	316	323
ENSOMYG00000012877	1.06095	3.7e-11	AJUBA	ajuba LIM protein [Source:HGNC Symbol;Acc:HGNC:20250]		113	105	111	152	155	230	194
ENSOMYG00000042013	1.06054	5.17e-08	MAPKAPK3	MAPK activated protein kinase 3 [Source:HGNC Symbol;Acc:HGNC:6888]		63	58	64	110	77	130	97
ENSOMYG00000019195	1.06043	5.77e-07	GPR84	G protein-coupled receptor 84 [Source:HGNC Symbol;Acc:HGNC:4535]		109	136	112	222	181	293	238
ENSOMYG00000045007	1.05994	6.89e-09	ATF1	activating transcription factor 1 [Source:HGNC Symbol;Acc:HGNC:783]		112	91	64	159	117	145	137
ENSOMYG00000024852	1.05963	0.0454452	NLRC3	NLR family CARD domain containing 3 [Source:HGNC Symbol;Acc:HGNC:29889]		8	15	9	16	15	14	16
ENSOMYG00000037634	1.05897	0.01811	FES	FES proto-oncogene, tyrosine kinase [Source:HGNC Symbol;Acc:HGNC:3657]		14	8	12	20	19	26	32
ENSOMYG00000009031	1.05896	5.87e-12	PNRC2	proline rich nuclear receptor coactivator 2 [Source:HGNC Symbol;Acc:HGNC:23158]		177	143	159	280	218	360	287
ENSOMYG00000011166	1.0565	2.11e-08	COQ10B	coenzyme Q10B [Source:HGNC Symbol;Acc:HGNC:25819]		146	113	104	230	184	242	256
ENSOMYG00000003522	1.05626	8.76e-17	SP4	Sp4 transcription factor [Source:HGNC Symbol;Acc:HGNC:11209]		292	292	212	447	316	480	424
ENSOMYG00000028347	1.05624	0.0475544	IL17RD	interleukin 17 receptor D [Source:HGNC Symbol;Acc:HGNC:17616]		5	11	8	15	14	22	23
ENSOMYG00000004135	1.05529	6.01e-05	ZNF704	zinc finger protein 704 [Source:HGNC Symbol;Acc:HGNC:32291]		57	35	35	70	61	79	51
ENSOMYG00000005599	1.05419	2.72e-05	EPHA7	EPH receptor A7 [Source:HGNC Symbol;Acc:HGNC:3390]		88	120	73	112	118	149	163
ENSOMYG00000065703	1.05313	3e-05	TRIM27	tripartite motif containing 27 [Source:HGNC Symbol;Acc:HGNC:9975]		51	45	33	93	47	69	70
ENSOMYG00000054406	1.05306	1.6e-07	TRAK1	trafficking kinesin protein 1 [Source:HGNC Symbol;Acc:HGNC:29947]		73	81	70	94	114	167	137
ENSOMYG00000008424	1.05128	8.7e-11	BCL2L1	BCL2 like 1 [Source:HGNC Symbol;Acc:HGNC:992]		417	409	290	677	573	741	746
ENSOMYG00000036711	1.05073	0.0204072	PCDH1	protocadherin 1 [Source:HGNC Symbol;Acc:HGNC:8655]		11	10	14	24	17	20	34
ENSOMYG00000013545	1.05004	5.18e-10	SLC10A3	solute carrier family 10 member 3 [Source:HGNC Symbol;Acc:HGNC:22979]		271	181	179	358	228	415	307
ENSOMYG00000037701	1.04951	1.86e-11	DTNB	dystrobrevin beta [Source:HGNC Symbol;Acc:HGNC:3058]		112	107	93	185	141	224	183
ENSOMYG00000030985	1.04941	0.000918486	SPRY2	sprouty RTK signaling antagonist 2 [Source:HGNC Symbol;Acc:HGNC:11270]		58	28	31	42	44	74	74
ENSOMYG00000007064	1.04882	0.0038714	SERINC1	serine incorporator 1 [Source:HGNC Symbol;Acc:HGNC:13464]		21	12	20	24	27	40	30
ENSOMYG00000007026	1.04874	1.32e-15	TACC2	transforming acidic coiled-coil containing protein 2 [Source:HGNC Symbol;Acc:HGNC:11523]		298	267	198	359	366	533	425
ENSOMYG00000007226	1.04872	1.28e-14	ACO2	aconitase 2 [Source:HGNC Symbol;Acc:HGNC:118]		219	209	229	410	308	409	381
ENSOMYG00000016045	1.0476	0.0031848	THBS1	thrombospondin 1 [Source:HGNC Symbol;Acc:HGNC:11785]		27	30	16	49	44	70	40
ENSOMYG00000034952	1.04709	2.68e-06	MYBL1	MYB proto-oncogene like 1 [Source:HGNC Symbol;Acc:HGNC:7547]		77	57	43	98	58	118	98
ENSOMYG00000050403	1.04676	9.15e-12	FRMPD1	FERM and PDZ domain containing 1 [Source:HGNC Symbol;Acc:HGNC:29159]		400	386	314	628	551	802	717
ENSOMYG00000032355	1.04628	0.0453018	COL1A1	collagen type I alpha 1 chain [Source:HGNC Symbol;Acc:HGNC:2197]		19	14	9	17	8	29	26
ENSOMYG00000044130	1.04609	5.8e-29	HEATR1	HEAT repeat containing 1 [Source:HGNC Symbol;Acc:HGNC:25517]		554	535	506	804	748	1000	894
ENSOMYG00000037120	1.04438	2.41e-08	ATXN7L2	ataxin 7 like 2 [Source:HGNC Symbol;Acc:HGNC:28713]		108	99	74	149	141	206	189
ENSOMYG00000019474	1.04392	3.14e-16	POLR2M	RNA polymerase II subunit M [Source:HGNC Symbol;Acc:HGNC:14862]		253	191	210	348	286	448	391
ENSOMYG00000046731	1.04371	0.0160765	SPTBN1	spectrin beta, non-erythrocytic 1 [Source:HGNC Symbol;Acc:HGNC:11275]		9	17	12	26	23	31	31
ENSOMYG00000077737	1.04359	0.000738953	ADPRH	ADP-ribosylarginine hydrolase [Source:HGNC Symbol;Acc:HGNC:269]		43	24	29	52	47	47	42
ENSOMYG00000011315	1.04273	9.72e-10	TNPO2	transportin 2 [Source:HGNC Symbol;Acc:HGNC:19998]		188	223	188	255	240	423	328
ENSOMYG00000035101	1.04144	3.86e-05	MYCT1	MYC target 1 [Source:HGNC Symbol;Acc:HGNC:23172]		55	44	30	84	73	87	80
ENSOMYG00000014949	1.04125	4.98e-05	ACOT2	acyl-CoA thioesterase 2 [Source:HGNC Symbol;Acc:HGNC:18431]		80	93	71	123	95	113	126
ENSOMYG00000012881	1.04089	1.79e-15	BRDT	bromodomain testis associated [Source:HGNC Symbol;Acc:HGNC:1105]		288	310	264	450	396	503	421
ENSOMYG00000008837	1.04018	7.33e-29	HSPA4	heat shock protein family A (Hsp70) member 4 [Source:HGNC Symbol;Acc:HGNC:5237]		4607	4181	3593	6586	5269	7122	6576
ENSOMYG00000037423	1.03976	0.0194878	AGPAT5	1-acylglycerol-3-phosphate O-acyltransferase 5 [Source:HGNC Symbol;Acc:HGNC:20886]		10	15	9	24	14	24	29
ENSOMYG00000034471	1.03907	4.52e-41	ABCF2-H2BE1	ABCF2-H2BE1 readthrough [Source:HGNC Symbol;Acc:HGNC:54751]		3728	3614	3126	5566	4421	6636	5586
ENSOMYG00000000878	1.03855	5.89e-10	RAB11A	RAB11A, member RAS oncogene family [Source:HGNC Symbol;Acc:HGNC:9760]		200	167	177	330	284	359	356
ENSOMYG00000033070	1.038	0.0016044	GRHL2	grainyhead like transcription factor 2 [Source:HGNC Symbol;Acc:HGNC:2799]		21	26	37	46	28	50	53
ENSOMYG00000029761	1.03782	2.42e-17	CYCS	cytochrome c, somatic [Source:HGNC Symbol;Acc:HGNC:19986]		450	439	342	635	492	740	640
ENSOMYG00000038106	1.03749	5.7e-17	STK40	serine/threonine kinase 40 [Source:HGNC Symbol;Acc:HGNC:21373]		557	576	472	864	834	1113	878
ENSOMYG00000013201	1.03692	0.0145117	RPS6KL1	ribosomal protein S6 kinase like 1 [Source:HGNC Symbol;Acc:HGNC:20222]		14	19	16	38	17	23	22
ENSOMYG00000020171	1.03654	0.0102365	NPPC	natriuretic peptide C [Source:HGNC Symbol;Acc:HGNC:7941]		32	15	18	28	42	25	35
ENSOMYG00000016133	1.03574	1.38e-08	DCC	DCC netrin 1 receptor [Source:HGNC Symbol;Acc:HGNC:2701]		18925	17589	14916	24085	19861	28081	26492
ENSOMYG00000025981	1.03272	0.00283656	LTB4R	leukotriene B4 receptor [Source:HGNC Symbol;Acc:HGNC:6713]		24	19	15	28	20	39	41
ENSOMYG00000019318	1.03198	4.45e-07	BICRAL	BRD4 interacting chromatin remodeling complex associated protein like [Source:HGNC Symbol;Acc:HGNC:21111]		77	64	48	83	90	112	100
ENSOMYG00000001664	1.03037	5.46e-08	SYTL3	synaptotagmin like 3 [Source:HGNC Symbol;Acc:HGNC:15587]		114	105	96	220	147	204	202
ENSOMYG00000012355	1.02976	1.07e-27	PTP4A2	protein tyrosine phosphatase 4A2 [Source:HGNC Symbol;Acc:HGNC:9635]		787	698	640	1234	926	1338	1273
ENSOMYG00000030893	1.02936	1.44e-18	PACS2	phosphofurin acidic cluster sorting protein 2 [Source:HGNC Symbol;Acc:HGNC:23794]		200	195	170	303	236	356	311
ENSOMYG00000014203	1.02913	0.0335166	NLRC3	NLR family CARD domain containing 3 [Source:HGNC Symbol;Acc:HGNC:29889]		10	19	22	28	18	25	23
ENSOMYG00000030108	1.02862	9.85e-34	SFMBT2	Scm like with four mbt domains 2 [Source:HGNC Symbol;Acc:HGNC:20256]		787	659	607	1076	882	1299	1205
ENSOMYG00000044501	1.02799	0.00441443	AEBP2	AE binding protein 2 [Source:HGNC Symbol;Acc:HGNC:24051]		31	21	24	62	50	55	33
ENSOMYG00000059920	1.02731	7.35e-09	PTK2	protein tyrosine kinase 2 [Source:HGNC Symbol;Acc:HGNC:9611]		111	83	62	129	126	166	149
ENSOMYG00000026537	1.02695	2.79e-10	CEACAM5	CEA cell adhesion molecule 5 [Source:HGNC Symbol;Acc:HGNC:1817]		342	329	304	479	399	600	441
ENSOMYG00000020914	1.0259	1.01e-08	TEAD1	TEA domain transcription factor 1 [Source:HGNC Symbol;Acc:HGNC:11714]		214	157	157	268	284	389	325
ENSOMYG00000061640	1.02554	8.73e-13				213	189	184	288	223	341	333
ENSOMYG00000022096	1.02549	1.55e-08	CDKN1B	cyclin dependent kinase inhibitor 1B [Source:HGNC Symbol;Acc:HGNC:1785]		1179	1172	1044	2134	1741	2445	2299
ENSOMYG00000020370	1.02537	1.96e-12	VMP1	vacuole membrane protein 1 [Source:HGNC Symbol;Acc:HGNC:29559]		930	776	670	1413	1143	1517	1585
ENSOMYG00000028790	1.02537	2.48e-31	CYB5A	cytochrome b5 type A [Source:HGNC Symbol;Acc:HGNC:2570]		1706	1548	1265	2506	2048	2912	2625
ENSOMYG00000015957	1.0253	5.69e-14	CPEB4	cytoplasmic polyadenylation element binding protein 4 [Source:HGNC Symbol;Acc:HGNC:21747]		257	294	205	363	297	458	439
ENSOMYG00000028158	1.02524	8.72e-20	ABRAXAS1	abraxas 1, BRCA1 A complex subunit [Source:HGNC Symbol;Acc:HGNC:25829]		376	288	315	528	450	558	553
ENSOMYG00000054728	1.02466	0.00378828	MACO1	macoilin 1 [Source:HGNC Symbol;Acc:HGNC:25572]		31	35	18	53	51	79	56
ENSOMYG00000021083	1.02246	0.0161338	ARHGEF16	Rho guanine nucleotide exchange factor 16 [Source:HGNC Symbol;Acc:HGNC:15515]		18	10	9	23	22	22	26
ENSOMYG00000063542	1.02242	0.0276119	ARID5B	AT-rich interaction domain 5B [Source:HGNC Symbol;Acc:HGNC:17362]		9	8	14	20	17	26	19
ENSOMYG00000064903	1.02233	1.32e-09	ERF	ETS2 repressor factor [Source:HGNC Symbol;Acc:HGNC:3444]		167	126	99	233	201	219	190
ENSOMYG00000012956	1.02122	4.67e-12	ACSL4	acyl-CoA synthetase long chain family member 4 [Source:HGNC Symbol;Acc:HGNC:3571]		1605	1534	1300	2482	2157	3161	2904
ENSOMYG00000015476	1.02078	2.37e-13	SNX8	sorting nexin 8 [Source:HGNC Symbol;Acc:HGNC:14972]		221	184	194	289	227	376	369
ENSOMYG00000035563	1.0207	0.0102026	CHST3	carbohydrate sulfotransferase 3 [Source:HGNC Symbol;Acc:HGNC:1971]		17	19	13	21	21	25	28
ENSOMYG00000045605	1.02039	8.94e-11	SGIP1	SH3GL interacting endocytic adaptor 1 [Source:HGNC Symbol;Acc:HGNC:25412]		117	134	85	165	151	220	183
ENSOMYG00000027677	1.01914	5.11e-09	PHACTR1	phosphatase and actin regulator 1 [Source:HGNC Symbol;Acc:HGNC:20990]		142	148	109	241	187	244	277
ENSOMYG00000051972	1.01893	0.020844	MIER1	MIER1 transcriptional regulator [Source:HGNC Symbol;Acc:HGNC:29657]		24	8	17	22	15	42	33
ENSOMYG00000017633	1.01786	7.7e-09	HGH1	HGH1 homolog [Source:HGNC Symbol;Acc:HGNC:24161]		96	89	78	173	121	172	135
ENSOMYG00000016217	1.01773	1.46e-18	ESRRG	estrogen related receptor gamma [Source:HGNC Symbol;Acc:HGNC:3474]		390	327	331	616	480	675	597
ENSOMYG00000005601	1.0173	0.00299126	CERS1	ceramide synthase 1 [Source:HGNC Symbol;Acc:HGNC:14253]		50	47	18	87	41	83	82
ENSOMYG00000008940	1.01526	7.17e-12	MEF2D	myocyte enhancer factor 2D [Source:HGNC Symbol;Acc:HGNC:6997]		186	184	192	282	217	393	293
ENSOMYG00000001280	1.01518	1.26e-10	SEMA4C	semaphorin 4C [Source:HGNC Symbol;Acc:HGNC:10731]		116	102	96	141	154	200	176
ENSOMYG00000035409	1.01515	8.56e-12	ZBTB46	zinc finger and BTB domain containing 46 [Source:HGNC Symbol;Acc:HGNC:16094]		171	182	125	227	245	266	262
ENSOMYG00000043235	1.01474	1.32e-16	GFPT2	glutamine-fructose-6-phosphate transaminase 2 [Source:HGNC Symbol;Acc:HGNC:4242]		242	233	201	409	297	393	403
ENSOMYG00000051573	1.01467	0.00117174	NLRC3	NLR family CARD domain containing 3 [Source:HGNC Symbol;Acc:HGNC:29889]		39	37	22	37	37	71	47
ENSOMYG00000023117	1.01437	2.07e-19	WDR55	WD repeat domain 55 [Source:HGNC Symbol;Acc:HGNC:25971]		421	393	342	691	511	767	622
ENSOMYG00000047902	1.01427	0.000354471	MUC4	mucin 4, cell surface associated [Source:HGNC Symbol;Acc:HGNC:7514]		33	36	25	40	49	72	45
ENSOMYG00000063439	1.01407	2.64e-07	IFNA13	interferon alpha 13 [Source:HGNC Symbol;Acc:HGNC:5419]		114	94	89	190	114	230	177
ENSOMYG00000004578	1.01397	2.8e-31	DNAJC7	DnaJ heat shock protein family (Hsp40) member C7 [Source:HGNC Symbol;Acc:HGNC:12392]		752	607	560	992	860	1176	1038
ENSOMYG00000028960	1.01363	1.22e-06	MDFIC	MyoD family inhibitor domain containing [Source:HGNC Symbol;Acc:HGNC:28870]		62	66	44	95	79	95	81
ENSOMYG00000040978	1.013	0.00877715	GRM5	glutamate metabotropic receptor 5 [Source:HGNC Symbol;Acc:HGNC:4597]		22	13	16	21	26	25	35
ENSOMYG00000000818	1.0125	1.44e-16	LMNA	lamin A/C [Source:HGNC Symbol;Acc:HGNC:6636]		451	414	350	685	532	861	701
ENSOMYG00000058436	1.01197	1.75e-16	VAV1	vav guanine nucleotide exchange factor 1 [Source:HGNC Symbol;Acc:HGNC:12657]		433	375	351	527	497	702	606
ENSOMYG00000033897	1.01197	1.35e-11	BTG1	BTG anti-proliferation factor 1 [Source:HGNC Symbol;Acc:HGNC:1130]		119	107	121	196	154	204	196
ENSOMYG00000054383	1.01195	1e-09	RNF38	ring finger protein 38 [Source:HGNC Symbol;Acc:HGNC:18052]		143	130	96	200	148	200	181
ENSOMYG00000067159	1.0114	0.0305667	SLC45A4	solute carrier family 45 member 4 [Source:HGNC Symbol;Acc:HGNC:29196]		16	11	12	11	22	22	23
ENSOMYG00000003214	1.01138	2.47e-10	USP54	ubiquitin specific peptidase 54 [Source:HGNC Symbol;Acc:HGNC:23513]		102	117	79	158	132	165	173
ENSOMYG00000054769	1.01128	4.43e-09	PLD2	phospholipase D2 [Source:HGNC Symbol;Acc:HGNC:9068]		497	446	407	837	692	881	903
ENSOMYG00000019733	1.01075	2.29e-15	NEDD4	NEDD4 E3 ubiquitin protein ligase [Source:HGNC Symbol;Acc:HGNC:7727]		326	305	214	403	364	535	528
ENSOMYG00000039160	1.01024	0.000805121	DENND2B	DENN domain containing 2B [Source:HGNC Symbol;Acc:HGNC:11350]		31	30	31	51	57	43	42
ENSOMYG00000042297	1.00951	1.56e-09	HPS6	HPS6 biogenesis of lysosomal organelles complex 2 subunit 3 [Source:HGNC Symbol;Acc:HGNC:18817]		194	254	205	303	280	344	369
ENSOMYG00000009645	1.00838	0.0299763	URGCP	upregulator of cell proliferation [Source:HGNC Symbol;Acc:HGNC:30890]		360	339	288	413	364	481	462
ENSOMYG00000064345	1.00809	1.97e-09				90	73	76	118	104	148	141
ENSOMYG00000060284	1.0064	0.000105376	CD300LF	CD300 molecule like family member f [Source:HGNC Symbol;Acc:HGNC:29883]		44	59	27	57	54	83	83
ENSOMYG00000011961	1.00591	0.00549454	DDR2	discoidin domain receptor tyrosine kinase 2 [Source:HGNC Symbol;Acc:HGNC:2731]		17	21	12	31	25	27	30
ENSOMYG00000047645	1.00584	0.000280154	PTGIS	prostaglandin I2 synthase [Source:HGNC Symbol;Acc:HGNC:9603]		39	30	26	50	59	57	49
ENSOMYG00000002326	1.00567	1.33e-05	CDC42EP4	CDC42 effector protein 4 [Source:HGNC Symbol;Acc:HGNC:17147]		59	49	35	90	57	76	93
ENSOMYG00000050972	1.00519	0.00277533	TRAK1	trafficking kinesin protein 1 [Source:HGNC Symbol;Acc:HGNC:29947]		22	24	21	25	33	37	39
ENSOMYG00000047175	1.00428	3.42e-13	PPTC7	protein phosphatase targeting COQ7 [Source:HGNC Symbol;Acc:HGNC:30695]		197	176	134	271	203	352	287
ENSOMYG00000023635	1.00375	4.68e-13	ACVR1B	activin A receptor type 1B [Source:HGNC Symbol;Acc:HGNC:172]		610	602	534	836	667	982	937
ENSOMYG00000043617	1.00343	0.0149566	OTOL1	otolin 1 [Source:HGNC Symbol;Acc:HGNC:34071]		54	54	42	79	55	51	68
ENSOMYG00000038499	1.00343	2.58e-14	PTPRE	protein tyrosine phosphatase receptor type E [Source:HGNC Symbol;Acc:HGNC:9669]		735	746	676	1011	822	1274	1182
ENSOMYG00000027222	1.00303	1.33e-19	CLCN5	chloride voltage-gated channel 5 [Source:HGNC Symbol;Acc:HGNC:2023]		345	341	337	524	461	584	541
ENSOMYG00000037868	1.00249	2.19e-22	PDLIM7	PDZ and LIM domain 7 [Source:HGNC Symbol;Acc:HGNC:22958]		410	374	346	595	504	753	630
ENSOMYG00000029345	1.00238	9.47e-08	TLE4	TLE family member 4, transcriptional corepressor [Source:HGNC Symbol;Acc:HGNC:11840]		91	68	66	127	99	160	137
ENSOMYG00000041106	1.00233	6.14e-09	VMP1	vacuole membrane protein 1 [Source:HGNC Symbol;Acc:HGNC:29559]		210	197	210	328	276	479	384
ENSOMYG00000007604	1.00221	1.3e-21	TTC31	tetratricopeptide repeat domain 31 [Source:HGNC Symbol;Acc:HGNC:25759]		422	460	383	699	525	720	672
ENSOMYG00000065533	1.00158	0.00280777	ZNF436	zinc finger protein 436 [Source:HGNC Symbol;Acc:HGNC:20814]		23	19	30	41	42	36	35
ENSOMYG00000022703	1.00079	9.1e-15	CASP8	caspase 8 [Source:HGNC Symbol;Acc:HGNC:1509]		195	179	157	298	235	320	329
ENSOMYG00000027218	1.00021	2.72e-06	SEMA6D	semaphorin 6D [Source:HGNC Symbol;Acc:HGNC:16770]		73	60	67	130	81	110	89
ENSOMYG00000070574	1.00018	1.58e-09	PIM3	Pim-3 proto-oncogene, serine/threonine kinase [Source:HGNC Symbol;Acc:HGNC:19310]		4945	4632	4068	6638	5359	6734	7099
ENSOMYG00000028129	-1.00012	3.39e-14	ASB8	ankyrin repeat and SOCS box containing 8 [Source:HGNC Symbol;Acc:HGNC:17183]		419	354	329	145	134	181	135
ENSOMYG00000009693	-1.00032	1.15e-08	RRM2	ribonucleotide reductase regulatory subunit M2 [Source:HGNC Symbol;Acc:HGNC:10452]		204	171	193	67	55	87	91
ENSOMYG00000000191	-1.00037	0.0123472	C2orf16	chromosome 2 open reading frame 16 [Source:HGNC Symbol;Acc:HGNC:25275]		58	39	28	15	14	10	22
ENSOMYG00000053656	-1.00047	6.46e-11	TOR3A	torsin family 3 member A [Source:HGNC Symbol;Acc:HGNC:11997]		312	320	238	109	92	124	109
ENSOMYG00000019760	-1.00072	0.000229855	TBCCD1	TBCC domain containing 1 [Source:HGNC Symbol;Acc:HGNC:25546]		87	67	71	29	37	35	25
ENSOMYG00000031536	-1.00264	0.00818863	MYCL	MYCL proto-oncogene, bHLH transcription factor [Source:HGNC Symbol;Acc:HGNC:7555]		38	48	33	19	12	26	20
ENSOMYG00000045863	-1.00299	0.00263794		novel transcript		60	41	48	20	10	24	21
ENSOMYG00000029178	-1.00346	0.000413628	TRNAU1AP	tRNA selenocysteine 1 associated protein 1 [Source:HGNC Symbol;Acc:HGNC:30813]		69	82	74	45	24	28	24
ENSOMYG00000019053	-1.00432	8.24e-05	RFXANK	regulatory factor X associated ankyrin containing protein [Source:HGNC Symbol;Acc:HGNC:9987]		130	111	139	50	51	40	72
ENSOMYG00000010065	-1.00492	1.95e-06	U2AF2	U2 small nuclear RNA auxiliary factor 2 [Source:HGNC Symbol;Acc:HGNC:23156]		146	144	122	54	47	84	44
ENSOMYG00000009482	-1.00614	7.7e-06	ZBTB14	zinc finger and BTB domain containing 14 [Source:HGNC Symbol;Acc:HGNC:12860]		163	108	114	63	42	56	38
ENSOMYG00000016937	-1.00645	1.2e-05	LRR1	leucine rich repeat protein 1 [Source:HGNC Symbol;Acc:HGNC:19742]		117	118	79	51	33	41	35
ENSOMYG00000046390	-1.00662	0.000116322	ZNF518A	zinc finger protein 518A [Source:HGNC Symbol;Acc:HGNC:29009]		69	71	60	25	18	30	31
ENSOMYG00000044624	-1.00759	1.67e-10	MRTFA	myocardin related transcription factor A [Source:HGNC Symbol;Acc:HGNC:14334]		322	313	303	113	94	146	114
ENSOMYG00000014367	-1.00954	0.00249251	NCOA1	nuclear receptor coactivator 1 [Source:HGNC Symbol;Acc:HGNC:7668]		83	93	48	25	27	28	23
ENSOMYG00000070142	-1.00995	1.15e-06	LYL1	LYL1 basic helix-loop-helix family member [Source:HGNC Symbol;Acc:HGNC:6734]		203	178	141	84	69	66	79
ENSOMYG00000044595	-1.01015	0.0193105	VPS37B	VPS37B subunit of ESCRT-I [Source:HGNC Symbol;Acc:HGNC:25754]		34	25	31	6	11	12	19
ENSOMYG00000027093	-1.01039	0.000346739	FAM171A1	family with sequence similarity 171 member A1 [Source:HGNC Symbol;Acc:HGNC:23522]		85	98	89	27	38	35	30
ENSOMYG00000018186	-1.01051	1.9e-27	ANKRD44	ankyrin repeat domain 44 [Source:HGNC Symbol;Acc:HGNC:25259]		1052	913	857	384	318	395	384
ENSOMYG00000045960	-1.01059	6.68e-16	EDA2R	ectodysplasin A2 receptor [Source:HGNC Symbol;Acc:HGNC:17756]		961	874	744	314	253	344	362
ENSOMYG00000053756	-1.01112	3.63e-05	PRXL2A	peroxiredoxin like 2A [Source:HGNC Symbol;Acc:HGNC:28651]		77	94	84	38	33	33	36
ENSOMYG00000059568	-1.01113	2.41e-07	SNX13	sorting nexin 13 [Source:HGNC Symbol;Acc:HGNC:21335]		163	178	173	73	40	73	81
ENSOMYG00000046628	-1.01195	1.7e-05	MTIF3	mitochondrial translational initiation factor 3 [Source:HGNC Symbol;Acc:HGNC:29788]		95	93	95	41	40	42	30
ENSOMYG00000009085	-1.01197	0.000109806	HIVEP1	HIVEP zinc finger 1 [Source:HGNC Symbol;Acc:HGNC:4920]		595	543	494	183	141	197	209
ENSOMYG00000028856	-1.01411	2.32e-06	TRIM39	tripartite motif containing 39 [Source:HGNC Symbol;Acc:HGNC:10065]		278	202	208	70	77	87	90
ENSOMYG00000047668	-1.01512	3.5e-09	ANKLE2	ankyrin repeat and LEM domain containing 2 [Source:HGNC Symbol;Acc:HGNC:29101]		539	536	499	184	157	241	175
ENSOMYG00000002482	-1.01551	0.0105114	KCTD12	potassium channel tetramerization domain containing 12 [Source:HGNC Symbol;Acc:HGNC:14678]		70	71	55	27	21	23	15
ENSOMYG00000028608	-1.01646	1.77e-10	ZBTB39	zinc finger and BTB domain containing 39 [Source:HGNC Symbol;Acc:HGNC:29014]		284	264	220	75	84	114	116
ENSOMYG00000047201	-1.01704	0.00287313	C5orf15	chromosome 5 open reading frame 15 [Source:HGNC Symbol;Acc:HGNC:20656]		55	35	50	24	15	15	20
ENSOMYG00000020809	-1.01799	2.17e-07	CBX4	chromobox 4 [Source:HGNC Symbol;Acc:HGNC:1554]		412	353	345	125	102	181	121
ENSOMYG00000026242	-1.01818	0.0437685	TRPV4	transient receptor potential cation channel subfamily V member 4 [Source:HGNC Symbol;Acc:HGNC:18083]		34	28	29	12	15	6	8
ENSOMYG00000023453	-1.01905	2.7e-06	CHST11	carbohydrate sulfotransferase 11 [Source:HGNC Symbol;Acc:HGNC:17422]		128	141	117	47	37	62	72
ENSOMYG00000076007	-1.01919	1.29e-15	CD79B	CD79b molecule [Source:HGNC Symbol;Acc:HGNC:1699]		736	682	563	256	175	269	292
ENSOMYG00000047080	-1.01933	0.0243038	BAIAP2	BAR/IMD domain containing adaptor protein 2 [Source:HGNC Symbol;Acc:HGNC:947]		28	25	19	13	5	9	12
ENSOMYG00000040787	-1.0195	0.00132931				58	50	34	16	19	20	19
ENSOMYG00000045867	-1.02008	0.00950334	PPP6C	protein phosphatase 6 catalytic subunit [Source:HGNC Symbol;Acc:HGNC:9323]		60	62	24	22	11	23	15
ENSOMYG00000037672	-1.02053	6.71e-07	ATG2B	autophagy related 2B [Source:HGNC Symbol;Acc:HGNC:20187]		548	548	432	177	145	226	160
ENSOMYG00000030480	-1.0218	0.0038714	SSH1	slingshot protein phosphatase 1 [Source:HGNC Symbol;Acc:HGNC:30579]		66	54	50	30	13	22	15
ENSOMYG00000060358	-1.02239	0.000491481	POGZ	pogo transposable element derived with ZNF domain [Source:HGNC Symbol;Acc:HGNC:18801]		50	68	59	25	19	28	20
ENSOMYG00000042913	-1.02275	0.028519	HYAL4	hyaluronidase 4 [Source:HGNC Symbol;Acc:HGNC:5323]		34	34	41	13	7	19	11
ENSOMYG00000074176	-1.02359	7.66e-05	GLYCTK	glycerate kinase [Source:HGNC Symbol;Acc:HGNC:24247]		94	85	69	25	19	38	43
ENSOMYG00000018099	-1.0236	0.0414478	TIMM21	translocase of inner mitochondrial membrane 21 [Source:HGNC Symbol;Acc:HGNC:25010]		25	26	22	8	3	21	10
ENSOMYG00000029279	-1.02372	1.5e-12	HOXB5	homeobox B5 [Source:HGNC Symbol;Acc:HGNC:5116]		327	264	265	113	96	126	99
ENSOMYG00000027140	-1.024	2.47e-06	LRRC41	leucine rich repeat containing 41 [Source:HGNC Symbol;Acc:HGNC:16917]		123	132	112	53	54	45	47
ENSOMYG00000014421	-1.02446	0.000480547	TRIM35	tripartite motif containing 35 [Source:HGNC Symbol;Acc:HGNC:16285]		73	93	68	22	33	27	30
ENSOMYG00000032087	-1.02458	2.98e-12	UNKL	unk like zinc finger [Source:HGNC Symbol;Acc:HGNC:14184]		385	400	286	109	125	159	157
ENSOMYG00000013937	-1.02476	4.02e-05	RDH14	retinol dehydrogenase 14 [Source:HGNC Symbol;Acc:HGNC:19979]		81	88	66	32	33	30	27
ENSOMYG00000050765	-1.02489	0.00151765	RNF11	ring finger protein 11 [Source:HGNC Symbol;Acc:HGNC:10056]		59	55	41	16	17	21	20
ENSOMYG00000036736	-1.0253	0.0177759	TTBK2	tau tubulin kinase 2 [Source:HGNC Symbol;Acc:HGNC:19141]		23	38	35	12	11	9	20
ENSOMYG00000046072	-1.0262	0.0327073	POGLUT3	protein O-glucosyltransferase 3 [Source:HGNC Symbol;Acc:HGNC:28496]		40	27	26	14	11	11	6
ENSOMYG00000008923	-1.02732	1.67e-08	ZNF180	zinc finger protein 180 [Source:HGNC Symbol;Acc:HGNC:12970]		203	149	147	68	53	86	63
ENSOMYG00000066411	-1.0291	0.00260526	DCUN1D2	defective in cullin neddylation 1 domain containing 2 [Source:HGNC Symbol;Acc:HGNC:20328]		60	53	69	13	26	21	30
ENSOMYG00000046704	-1.02938	1.75e-10	ORC6	origin recognition complex subunit 6 [Source:HGNC Symbol;Acc:HGNC:17151]		292	238	206	85	86	116	81
ENSOMYG00000028750	-1.02944	4.12e-13	NIPBL	NIPBL cohesin loading factor [Source:HGNC Symbol;Acc:HGNC:28862]		962	878	854	306	245	401	358
ENSOMYG00000046684	-1.02955	0.00390878	HBP1	HMG-box transcription factor 1 [Source:HGNC Symbol;Acc:HGNC:23200]		45	54	37	20	12	14	19
ENSOMYG00000011500	-1.02972	2.45e-11	TSPYL2	TSPY like 2 [Source:HGNC Symbol;Acc:HGNC:24358]		305	321	275	124	96	125	100
ENSOMYG00000056918	-1.03048	4.11e-10	ZNF180	zinc finger protein 180 [Source:HGNC Symbol;Acc:HGNC:12970]		195	179	147	61	54	84	75
ENSOMYG00000044440	-1.03109	0.000830904	DFFB	DNA fragmentation factor subunit beta [Source:HGNC Symbol;Acc:HGNC:2773]		91	55	68	17	31	26	32
ENSOMYG00000024880	-1.03115	0.000110511	ARHGAP30	Rho GTPase activating protein 30 [Source:HGNC Symbol;Acc:HGNC:27414]		352	339	273	95	83	112	139
ENSOMYG00000065420	-1.0317	0.00189621	PRR11	proline rich 11 [Source:HGNC Symbol;Acc:HGNC:25619]		53	44	43	16	16	24	13
ENSOMYG00000041965	-1.03173	5.17e-07	PCMTD1	protein-L-isoaspartate (D-aspartate) O-methyltransferase domain containing 1 [Source:HGNC Symbol;Acc:HGNC:30483]		239	221	237	91	72	81	85
ENSOMYG00000036715	-1.03208	1.3e-17	DTX3	deltex E3 ubiquitin ligase 3 [Source:HGNC Symbol;Acc:HGNC:24457]		1207	1154	1027	400	325	470	458
ENSOMYG00000006938	-1.03232	4.83e-05	RNF24	ring finger protein 24 [Source:HGNC Symbol;Acc:HGNC:13779]		79	77	76	31	24	27	33
ENSOMYG00000018199	-1.03236	1.7e-05	FAM53C	family with sequence similarity 53 member C [Source:HGNC Symbol;Acc:HGNC:1336]		113	105	107	48	19	51	49
ENSOMYG00000014207	-1.03255	2.45e-05	CARS2	cysteinyl-tRNA synthetase 2, mitochondrial [Source:HGNC Symbol;Acc:HGNC:25695]		123	90	106	30	41	52	54
ENSOMYG00000064768	-1.03308	0.00506251	MPST	mercaptopyruvate sulfurtransferase [Source:HGNC Symbol;Acc:HGNC:7223]		49	60	31	16	10	19	22
ENSOMYG00000042067	-1.03314	0.00133368	OTUB2	OTU deubiquitinase, ubiquitin aldehyde binding 2 [Source:HGNC Symbol;Acc:HGNC:20351]		77	46	41	25	17	18	22
ENSOMYG00000048087	-1.0335	0.0199941	KCNIP4	potassium voltage-gated channel interacting protein 4 [Source:HGNC Symbol;Acc:HGNC:30083]		28	33	23	15	9	9	8
ENSOMYG00000047418	-1.03399	8.85e-05	CASR	calcium sensing receptor [Source:HGNC Symbol;Acc:HGNC:1514]		94	97	62	39	27	31	26
ENSOMYG00000021547	-1.03557	3.38e-11	ANKRD13C	ankyrin repeat domain 13C [Source:HGNC Symbol;Acc:HGNC:25374]		379	370	313	121	120	138	130
ENSOMYG00000022242	-1.03623	0.0477962	ZNF146	zinc finger protein 146 [Source:HGNC Symbol;Acc:HGNC:12931]		22	25	18	2	8	13	13
ENSOMYG00000027633	-1.03727	4.11e-06	EMC8	ER membrane protein complex subunit 8 [Source:HGNC Symbol;Acc:HGNC:7864]		139	99	103	58	30	44	50
ENSOMYG00000050367	-1.03772	3.04e-12	MRPS33	mitochondrial ribosomal protein S33 [Source:HGNC Symbol;Acc:HGNC:16634]		296	249	264	104	98	121	109
ENSOMYG00000046238	-1.03943	5.06e-06	PKD1L2	polycystin 1 like 2 (gene/pseudogene) [Source:HGNC Symbol;Acc:HGNC:21715]		143	90	92	44	37	40	42
ENSOMYG00000044348	-1.04003	0.000553527	DENND11	DENN domain containing 11 [Source:HGNC Symbol;Acc:HGNC:29472]		125	106	107	56	23	56	72
ENSOMYG00000028567	-1.04021	1.63e-06	FAM149B1	family with sequence similarity 149 member B1 [Source:HGNC Symbol;Acc:HGNC:29162]		111	103	85	34	38	49	40
ENSOMYG00000039476	-1.04026	1.31e-05	FBXO33	F-box protein 33 [Source:HGNC Symbol;Acc:HGNC:19833]		206	193	150	66	55	66	61
ENSOMYG00000029141	-1.04052	2.34e-07	SLC25A32	solute carrier family 25 member 32 [Source:HGNC Symbol;Acc:HGNC:29683]		133	133	108	41	32	63	58
ENSOMYG00000040470	-1.04084	4.03e-07	MGAT3	beta-1,4-mannosyl-glycoprotein 4-beta-N-acetylglucosaminyltransferase [Source:HGNC Symbol;Acc:HGNC:7046]		1411	1315	1137	436	332	505	471
ENSOMYG00000045910	-1.04113	7.36e-06	SH2B1	SH2B adaptor protein 1 [Source:HGNC Symbol;Acc:HGNC:30417]		153	128	109	40	50	42	52
ENSOMYG00000074491	-1.04149	0.000152029	ANP32B	acidic nuclear phosphoprotein 32 family member B [Source:HGNC Symbol;Acc:HGNC:16677]		220	136	123	59	50	50	55
ENSOMYG00000058826	-1.04265	5.03e-06	SPIN1	spindlin 1 [Source:HGNC Symbol;Acc:HGNC:11243]		211	211	194	93	75	115	95
ENSOMYG00000035666	-1.04322	0.000369825	CFAP126	cilia and flagella associated protein 126 [Source:HGNC Symbol;Acc:HGNC:32325]		74	51	55	27	22	32	20
ENSOMYG00000027895	-1.04334	1.22e-07	DHRS13	dehydrogenase/reductase 13 [Source:HGNC Symbol;Acc:HGNC:28326]		205	147	143	61	68	57	67
ENSOMYG00000004159	-1.04407	0.0250024	CCNF	cyclin F [Source:HGNC Symbol;Acc:HGNC:1591]		45	36	28	11	10	11	15
ENSOMYG00000052631	-1.04444	0.000501011	ZNF189	zinc finger protein 189 [Source:HGNC Symbol;Acc:HGNC:12980]		83	58	39	21	22	26	23
ENSOMYG00000034716	-1.04517	5.36e-09	NTAQ1	N-terminal glutamine amidase 1 [Source:HGNC Symbol;Acc:HGNC:25490]		149	151	127	53	51	61	58
ENSOMYG00000006555	-1.04727	0.00016422	GOLGA7	golgin A7 [Source:HGNC Symbol;Acc:HGNC:24876]		68	70	78	22	26	25	36
ENSOMYG00000034982	-1.04768	0.0127081	ZNF649	zinc finger protein 649 [Source:HGNC Symbol;Acc:HGNC:25741]		37	24	38	9	11	13	15
ENSOMYG00000066150	-1.04825	0.000673416	ZNF33B	zinc finger protein 33B [Source:HGNC Symbol;Acc:HGNC:13097]		111	76	87	37	45	34	19
ENSOMYG00000004148	-1.04968	0.0170423	SPINK2	serine peptidase inhibitor Kazal type 2 [Source:HGNC Symbol;Acc:HGNC:11245]		53	40	35	21	12	5	25
ENSOMYG00000018767	-1.04991	3.96e-08	IFI44	interferon induced protein 44 [Source:HGNC Symbol;Acc:HGNC:16938]		160	159	141	53	53	57	79
ENSOMYG00000044767	-1.04992	0.000157295	DENND10	DENN domain containing 10 [Source:HGNC Symbol;Acc:HGNC:31793]		86	73	50	32	16	26	30
ENSOMYG00000004744	-1.0502	9.03e-14	ADAMTS3	ADAM metallopeptidase with thrombospondin type 1 motif 3 [Source:HGNC Symbol;Acc:HGNC:219]		315	307	246	109	87	110	125
ENSOMYG00000016463	-1.05068	2.22e-10	ZNF839	zinc finger protein 839 [Source:HGNC Symbol;Acc:HGNC:20345]		449	379	365	123	122	185	137
ENSOMYG00000008412	-1.05069	5.89e-06	TWNK	twinkle mtDNA helicase [Source:HGNC Symbol;Acc:HGNC:1160]		108	94	124	38	37	52	39
ENSOMYG00000046852	-1.05112	1.12e-05	ULK1	unc-51 like autophagy activating kinase 1 [Source:HGNC Symbol;Acc:HGNC:12558]		931	905	725	256	222	329	318
ENSOMYG00000010294	-1.05133	0.000731706				64	65	66	33	9	28	31
ENSOMYG00000027401	-1.05177	4.07e-11	TNFAIP8L2	TNF alpha induced protein 8 like 2 [Source:HGNC Symbol;Acc:HGNC:26277]		280	244	276	93	94	103	111
ENSOMYG00000027793	-1.05198	5.42e-09	ASPHD2	aspartate beta-hydroxylase domain containing 2 [Source:HGNC Symbol;Acc:HGNC:30437]		197	166	143	69	54	57	69
ENSOMYG00000011756	-1.05229	8.99e-15	SCARF2	scavenger receptor class F member 2 [Source:HGNC Symbol;Acc:HGNC:19869]		382	470	366	154	122	176	168
ENSOMYG00000017368	-1.05321	1.52e-07	GLT8D1	glycosyltransferase 8 domain containing 1 [Source:HGNC Symbol;Acc:HGNC:24870]		162	176	134	66	57	70	72
ENSOMYG00000034457	-1.05426	1.76e-06	CCDC15	coiled-coil domain containing 15 [Source:HGNC Symbol;Acc:HGNC:25798]		187	122	120	56	42	65	43
ENSOMYG00000002990	-1.05433	0.00690134	PIGH	phosphatidylinositol glycan anchor biosynthesis class H [Source:HGNC Symbol;Acc:HGNC:8964]		39	31	48	22	13	16	10
ENSOMYG00000014559	-1.05543	0.0218105	BMT2	base methyltransferase of 25S rRNA 2 homolog [Source:HGNC Symbol;Acc:HGNC:26475]		1179	1174	894	280	282	412	391
ENSOMYG00000000315	-1.05546	4.06e-05	MALT1	MALT1 paracaspase [Source:HGNC Symbol;Acc:HGNC:6819]		106	121	81	33	29	35	47
ENSOMYG00000038482	-1.0567	0.0234281	WTIP	WT1 interacting protein [Source:HGNC Symbol;Acc:HGNC:20964]		31	30	22	8	4	17	11
ENSOMYG00000015852	-1.05698	0.00844724	ZNF735	zinc finger protein 735 [Source:HGNC Symbol;Acc:HGNC:32466]		28	42	36	8	12	19	14
ENSOMYG00000021660	-1.05699	1.02e-05	ZNF830	zinc finger protein 830 [Source:HGNC Symbol;Acc:HGNC:28291]		157	115	123	51	51	77	47
ENSOMYG00000052070	-1.05732	0.0367326	ZNF214	zinc finger protein 214 [Source:HGNC Symbol;Acc:HGNC:13006]		34	19	21	14	10	5	7
ENSOMYG00000058815	-1.058	0.00960948	FAT3	FAT atypical cadherin 3 [Source:HGNC Symbol;Acc:HGNC:23112]		58	47	29	15	10	12	24
ENSOMYG00000061019	-1.05805	4.57e-08	PICK1	protein interacting with PRKCA 1 [Source:HGNC Symbol;Acc:HGNC:9394]		168	136	132	48	57	52	61
ENSOMYG00000073441	-1.05886	1.46e-07	ABHD10	abhydrolase domain containing 10, depalmitoylase [Source:HGNC Symbol;Acc:HGNC:25656]		222	232	190	90	70	119	94
ENSOMYG00000039583	-1.05953	7.16e-08	CCNB1	cyclin B1 [Source:HGNC Symbol;Acc:HGNC:1579]		156	142	106	61	37	50	54
ENSOMYG00000016093	-1.05997	0.000185243	FAM3A	FAM3 metabolism regulating signaling molecule A [Source:HGNC Symbol;Acc:HGNC:13749]		135	95	85	28	41	28	53
ENSOMYG00000003093	-1.0604	0.000473779	CRYZL1	crystallin zeta like 1 [Source:HGNC Symbol;Acc:HGNC:2420]		91	69	87	39	11	44	34
ENSOMYG00000020275	-1.06127	1.01e-06	XPA	XPA, DNA damage recognition and repair factor [Source:HGNC Symbol;Acc:HGNC:12814]		171	133	123	59	48	72	65
ENSOMYG00000020103	-1.06314	9.75e-18	CCPG1	cell cycle progression 1 [Source:HGNC Symbol;Acc:HGNC:24227]		435	433	395	143	123	188	182
ENSOMYG00000029120	-1.0632	0.013997	HARBI1	harbinger transposase derived 1 [Source:HGNC Symbol;Acc:HGNC:26522]		20	38	32	9	11	15	12
ENSOMYG00000013130	-1.06352	0.0211207	ADAT1	adenosine deaminase tRNA specific 1 [Source:HGNC Symbol;Acc:HGNC:228]		66	49	58	20	13	16	23
ENSOMYG00000054129	-1.06458	0.00241518	RNF166	ring finger protein 166 [Source:HGNC Symbol;Acc:HGNC:28856]		46	52	33	15	16	18	13
ENSOMYG00000037394	-1.06492	1.95e-12	HIF1A	hypoxia inducible factor 1 subunit alpha [Source:HGNC Symbol;Acc:HGNC:4910]		331	261	286	129	79	125	112
ENSOMYG00000002118	-1.06571	0.0130612	PIGV	phosphatidylinositol glycan anchor biosynthesis class V [Source:HGNC Symbol;Acc:HGNC:26031]		69	25	40	25	17	12	21
ENSOMYG00000044897	-1.06594	0.00263675	IFT46	intraflagellar transport 46 [Source:HGNC Symbol;Acc:HGNC:26146]		57	56	50	24	23	26	32
ENSOMYG00000039048	-1.06714	0.000420246	RABGEF1	RAB guanine nucleotide exchange factor 1 [Source:HGNC Symbol;Acc:HGNC:17676]		86	86	89	29	21	40	28
ENSOMYG00000004039	-1.06739	5.4e-11	TRAPPC3	trafficking protein particle complex 3 [Source:HGNC Symbol;Acc:HGNC:19942]		284	214	203	100	59	96	101
ENSOMYG00000013617	-1.06741	4.57e-07	ANKS6	ankyrin repeat and sterile alpha motif domain containing 6 [Source:HGNC Symbol;Acc:HGNC:26724]		121	99	91	46	32	40	43
ENSOMYG00000021561	-1.06778	0.0085901	AGL	amylo-alpha-1, 6-glucosidase, 4-alpha-glucanotransferase [Source:HGNC Symbol;Acc:HGNC:321]		87	95	84	30	17	31	34
ENSOMYG00000013101	-1.06818	0.00384274	ZNF239	zinc finger protein 239 [Source:HGNC Symbol;Acc:HGNC:13031]		45	32	38	13	15	24	11
ENSOMYG00000066989	-1.06992	0.00785538	DNAL4	dynein axonemal light chain 4 [Source:HGNC Symbol;Acc:HGNC:2955]		43	32	25	16	7	19	17
ENSOMYG00000042683	-1.07137	9.64e-05	SLAIN2	SLAIN motif family member 2 [Source:HGNC Symbol;Acc:HGNC:29282]		94	107	84	35	24	26	50
ENSOMYG00000002719	-1.07189	2.85e-09	PLCL2	phospholipase C like 2 [Source:HGNC Symbol;Acc:HGNC:9064]		184	163	165	52	51	77	69
ENSOMYG00000031121	-1.07245	1.15e-05	SDHAF3	succinate dehydrogenase complex assembly factor 3 [Source:HGNC Symbol;Acc:HGNC:21752]		103	90	71	33	22	37	33
ENSOMYG00000014483	-1.07377	7.14e-29	P2RY1	purinergic receptor P2Y1 [Source:HGNC Symbol;Acc:HGNC:8539]		1919	1789	1533	695	560	651	737
ENSOMYG00000071895	-1.07461	1.51e-05	ZNF79	zinc finger protein 79 [Source:HGNC Symbol;Acc:HGNC:13153]		86	101	68	34	34	35	34
ENSOMYG00000022000	-1.0771	2.45e-11	IDH1	isocitrate dehydrogenase (NADP(+)) 1 [Source:HGNC Symbol;Acc:HGNC:5382]		302	289	231	95	74	127	94
ENSOMYG00000021484	-1.0776	4.5e-12	MEIS1	Meis homeobox 1 [Source:HGNC Symbol;Acc:HGNC:7000]		383	377	288	139	95	136	122
ENSOMYG00000025466	-1.07795	1.34e-14	ZBTB41	zinc finger and BTB domain containing 41 [Source:HGNC Symbol;Acc:HGNC:24819]		282	280	246	102	72	119	114
ENSOMYG00000025602	-1.07822	0.0231186	FAM107B	family with sequence similarity 107 member B [Source:HGNC Symbol;Acc:HGNC:23726]		21	21	22	9	9	12	6
ENSOMYG00000009973	-1.07849	0.00114298	GPR180	G protein-coupled receptor 180 [Source:HGNC Symbol;Acc:HGNC:28899]		63	55	36	19	18	22	29
ENSOMYG00000064753	-1.0787	0.00117283				76	67	68	27	26	18	22
ENSOMYG00000022187	-1.08006	1.09e-08	ATG101	autophagy related 101 [Source:HGNC Symbol;Acc:HGNC:25679]		180	152	148	54	49	66	57
ENSOMYG00000007547	-1.08071	2.65e-12	ZBTB48	zinc finger and BTB domain containing 48 [Source:HGNC Symbol;Acc:HGNC:4930]		403	365	390	157	116	171	180
ENSOMYG00000041475	-1.08111	0.000383706	PABPN1	poly(A) binding protein nuclear 1 [Source:HGNC Symbol;Acc:HGNC:8565]		53	50	49	21	17	22	15
ENSOMYG00000003303	-1.08159	0.00417327	ZNF442	zinc finger protein 442 [Source:HGNC Symbol;Acc:HGNC:20877]		50	34	42	11	23	15	14
ENSOMYG00000019976	-1.08166	0.000306651	SLC25A44	solute carrier family 25 member 44 [Source:HGNC Symbol;Acc:HGNC:29036]		60	91	50	26	23	34	28
ENSOMYG00000072743	-1.08212	3.56e-05	GLI4	GLI family zinc finger 4 [Source:HGNC Symbol;Acc:HGNC:4320]		69	74	67	32	21	35	23
ENSOMYG00000030787	-1.08287	5.96e-08	CCNG2	cyclin G2 [Source:HGNC Symbol;Acc:HGNC:1593]		281	313	217	104	116	99	116
ENSOMYG00000019962	-1.08307	1.35e-10	TRPT1	tRNA phosphotransferase 1 [Source:HGNC Symbol;Acc:HGNC:20316]		249	221	180	80	68	81	76
ENSOMYG00000030904	-1.0833	3.94e-09	FUT9	fucosyltransferase 9 [Source:HGNC Symbol;Acc:HGNC:4020]		208	165	183	63	59	70	71
ENSOMYG00000042356	-1.0843	6.47e-12	FAM83H	family with sequence similarity 83 member H [Source:HGNC Symbol;Acc:HGNC:24797]		272	277	251	75	92	121	107
ENSOMYG00000032017	-1.08491	0.0278712	THBS1	thrombospondin 1 [Source:HGNC Symbol;Acc:HGNC:11785]		29	19	18	4	8	12	9
ENSOMYG00000013764	-1.08506	0.000598354	CENPJ	centromere protein J [Source:HGNC Symbol;Acc:HGNC:17272]		80	58	54	27	12	23	26
ENSOMYG00000026805	-1.08569	3.8e-06	ZNF845	zinc finger protein 845 [Source:HGNC Symbol;Acc:HGNC:25112]		182	151	93	57	29	63	54
ENSOMYG00000033239	-1.08572	1.24e-12	GRB2	growth factor receptor bound protein 2 [Source:HGNC Symbol;Acc:HGNC:4566]		315	284	247	94	91	130	130
ENSOMYG00000058992	-1.0861	0.000932212	LRRC28	leucine rich repeat containing 28 [Source:HGNC Symbol;Acc:HGNC:28355]		74	56	85	15	23	28	39
ENSOMYG00000045107	-1.08717	6.94e-13	FIGNL1	fidgetin like 1 [Source:HGNC Symbol;Acc:HGNC:13286]		460	374	362	157	118	177	118
ENSOMYG00000022007	-1.0874	0.00189127	RLF	RLF zinc finger [Source:HGNC Symbol;Acc:HGNC:10025]		62	45	37	19	7	26	18
ENSOMYG00000017764	-1.08751	6.72e-07	MAN1B1	mannosidase alpha class 1B member 1 [Source:HGNC Symbol;Acc:HGNC:6823]		146	174	156	60	55	59	47
ENSOMYG00000034162	-1.08758	0.00685254	WDR54	WD repeat domain 54 [Source:HGNC Symbol;Acc:HGNC:25770]		62	45	61	25	19	35	37
ENSOMYG00000013247	-1.08809	5.62e-07	ADCK2	aarF domain containing kinase 2 [Source:HGNC Symbol;Acc:HGNC:19039]		146	96	100	39	33	57	45
ENSOMYG00000014378	-1.08886	3.34e-05	ACVR1B	activin A receptor type 1B [Source:HGNC Symbol;Acc:HGNC:172]		90	84	73	28	32	45	34
ENSOMYG00000018088	-1.08912	0.00593776	CCDC24	coiled-coil domain containing 24 [Source:HGNC Symbol;Acc:HGNC:28688]		49	40	33	12	7	18	18
ENSOMYG00000041307	-1.09003	1.3e-05	SPECC1L	sperm antigen with calponin homology and coiled-coil domains 1 like [Source:HGNC Symbol;Acc:HGNC:29022]		89	108	88	39	17	48	41
ENSOMYG00000011346	-1.09008	0.000142384	RAMP1	receptor activity modifying protein 1 [Source:HGNC Symbol;Acc:HGNC:9843]		90	71	99	36	28	38	21
ENSOMYG00000030596	-1.09025	5.09e-10	CDC14A	cell division cycle 14A [Source:HGNC Symbol;Acc:HGNC:1718]		213	204	168	74	66	63	74
ENSOMYG00000058887	-1.0906	7.42e-08	NAT14	N-acetyltransferase 14 (putative) [Source:HGNC Symbol;Acc:HGNC:28918]		128	119	111	35	42	57	49
ENSOMYG00000004751	-1.09084	2.64e-06	AMPD3	adenosine monophosphate deaminase 3 [Source:HGNC Symbol;Acc:HGNC:470]		416	381	337	132	96	132	130
ENSOMYG00000008281	-1.0909	0.0343566	CARMIL3	capping protein regulator and myosin 1 linker 3 [Source:HGNC Symbol;Acc:HGNC:20272]		22	25	13	5	8	7	10
ENSOMYG00000038669	-1.09104	0.0407444	MOCS3	molybdenum cofactor synthesis 3 [Source:HGNC Symbol;Acc:HGNC:15765]		33	38	25	3	11	16	11
ENSOMYG00000009206	-1.09107	2.82e-18	CDC14A	cell division cycle 14A [Source:HGNC Symbol;Acc:HGNC:1718]		989	944	803	302	282	357	330
ENSOMYG00000010371	-1.09156	1.49e-28	ABHD8	abhydrolase domain containing 8 [Source:HGNC Symbol;Acc:HGNC:23759]		2762	2441	2224	838	787	1038	1103
ENSOMYG00000034834	-1.09253	3.8e-13	PGP	phosphoglycolate phosphatase [Source:HGNC Symbol;Acc:HGNC:8909]		353	267	268	109	100	108	129
ENSOMYG00000036991	-1.09306	0.000524708	HDHD5	haloacid dehalogenase like hydrolase domain containing 5 [Source:HGNC Symbol;Acc:HGNC:1843]		60	46	56	24	11	19	27
ENSOMYG00000043913	-1.09385	6.62e-08	CST7	cystatin F [Source:HGNC Symbol;Acc:HGNC:2479]		137	153	145	53	43	68	45
ENSOMYG00000013758	-1.09472	0.00616619	SHISAL1	shisa like 1 [Source:HGNC Symbol;Acc:HGNC:29335]		34	36	28	13	12	13	8
ENSOMYG00000003291	-1.09668	3.85e-16	NFILZ	NFIL3 like basic leucine zipper [Source:HGNC Symbol;Acc:HGNC:52681]		1394	1227	1107	405	360	473	466
ENSOMYG00000039430	-1.09673	0.000134477	ATXN7	ataxin 7 [Source:HGNC Symbol;Acc:HGNC:10560]		76	56	49	19	17	31	21
ENSOMYG00000005269	-1.09714	8.4e-10	MTF1	metal regulatory transcription factor 1 [Source:HGNC Symbol;Acc:HGNC:7428]		459	365	362	125	115	163	131
ENSOMYG00000009290	-1.09855	1.97e-06	MBTD1	mbt domain containing 1 [Source:HGNC Symbol;Acc:HGNC:19866]		101	87	84	39	29	33	30
ENSOMYG00000022570	-1.09867	6.07e-05	UROS	uroporphyrinogen III synthase [Source:HGNC Symbol;Acc:HGNC:12592]		130	82	64	38	34	33	26
ENSOMYG00000015680	-1.09905	7.13e-05	EVI5	ecotropic viral integration site 5 [Source:HGNC Symbol;Acc:HGNC:3501]		732	666	594	211	156	263	203
ENSOMYG00000026130	-1.09911	1.28e-14	ING4	inhibitor of growth family member 4 [Source:HGNC Symbol;Acc:HGNC:19423]		370	325	320	122	113	160	106
ENSOMYG00000004706	-1.09923	1.31e-06	GPR180	G protein-coupled receptor 180 [Source:HGNC Symbol;Acc:HGNC:28899]		225	236	184	80	82	124	86
ENSOMYG00000009392	-1.10005	2.65e-05	SLC35B4	solute carrier family 35 member B4 [Source:HGNC Symbol;Acc:HGNC:20584]		70	91	73	28	18	35	32
ENSOMYG00000007757	-1.10011	0.000518911	IL15	interleukin 15 [Source:HGNC Symbol;Acc:HGNC:5977]		57	55	36	19	17	26	19
ENSOMYG00000043314	-1.10141	1.27e-15	EHMT2	euchromatic histone lysine methyltransferase 2 [Source:HGNC Symbol;Acc:HGNC:14129]		351	321	329	115	107	158	121
ENSOMYG00000003528	-1.10154	0.00796941	ZNF324	zinc finger protein 324 [Source:HGNC Symbol;Acc:HGNC:14096]		31	35	44	9	15	21	9
ENSOMYG00000031247	-1.10204	0.000180042	ZNF84	zinc finger protein 84 [Source:HGNC Symbol;Acc:HGNC:13159]		60	73	68	25	16	22	32
ENSOMYG00000015330	-1.10308	2.1e-05	MOCOS	molybdenum cofactor sulfurase [Source:HGNC Symbol;Acc:HGNC:18234]		90	64	85	32	19	36	31
ENSOMYG00000046205	-1.10354	5.28e-10	ARHGEF9	Cdc42 guanine nucleotide exchange factor 9 [Source:HGNC Symbol;Acc:HGNC:14561]		1364	1322	1123	422	377	466	403
ENSOMYG00000032719	-1.1036	0.00348072	DTD1	D-aminoacyl-tRNA deacylase 1 [Source:HGNC Symbol;Acc:HGNC:16219]		35	39	39	15	11	25	10
ENSOMYG00000032119	-1.10401	0.00120712	HMBOX1	homeobox containing 1 [Source:HGNC Symbol;Acc:HGNC:26137]		57	60	57	17	19	16	39
ENSOMYG00000032208	-1.10404	9.83e-10	CASP3	caspase 3 [Source:HGNC Symbol;Acc:HGNC:1504]		179	167	193	67	52	83	73
ENSOMYG00000021059	-1.1041	6.2e-06	TRIM16	tripartite motif containing 16 [Source:HGNC Symbol;Acc:HGNC:17241]		186	145	132	48	45	49	60
ENSOMYG00000000332	-1.10608	0.0120998	ENTPD6	ectonucleoside triphosphate diphosphohydrolase 6 [Source:HGNC Symbol;Acc:HGNC:3368]		25	31	23	8	12	15	11
ENSOMYG00000061570	-1.10636	1.93e-10	USF1	upstream transcription factor 1 [Source:HGNC Symbol;Acc:HGNC:12593]		232	199	222	96	54	89	92
ENSOMYG00000036409	-1.1066	9.51e-07	SLC37A3	solute carrier family 37 member 3 [Source:HGNC Symbol;Acc:HGNC:20651]		266	288	229	89	86	165	106
ENSOMYG00000028954	-1.10674	0.00101177	LRRC20	leucine rich repeat containing 20 [Source:HGNC Symbol;Acc:HGNC:23421]		52	38	43	23	12	21	17
ENSOMYG00000044533	-1.10682	1.62e-07	TAF4	TATA-box binding protein associated factor 4 [Source:HGNC Symbol;Acc:HGNC:11537]		133	112	91	51	32	41	40
ENSOMYG00000055904	-1.10715	0.00582241	SLF2	SMC5-SMC6 complex localization factor 2 [Source:HGNC Symbol;Acc:HGNC:17814]		54	31	37	10	9	15	22
ENSOMYG00000043763	-1.10806	3.18e-05	MSL1	MSL complex subunit 1 [Source:HGNC Symbol;Acc:HGNC:27905]		190	167	153	50	62	47	59
ENSOMYG00000038978	-1.1081	0.000511919	HERC4	HECT and RLD domain containing E3 ubiquitin protein ligase 4 [Source:HGNC Symbol;Acc:HGNC:24521]		47	51	41	16	17	16	18
ENSOMYG00000023995	-1.10824	0.0272483	SLITRK5	SLIT and NTRK like family member 5 [Source:HGNC Symbol;Acc:HGNC:20295]		32	32	38	9	12	11	10
ENSOMYG00000032141	-1.10977	6.21e-07	ADPGK	ADP dependent glucokinase [Source:HGNC Symbol;Acc:HGNC:25250]		164	143	118	52	34	45	62
ENSOMYG00000038088	-1.11012	1.17e-15	GGCT	gamma-glutamylcyclotransferase [Source:HGNC Symbol;Acc:HGNC:21705]		394	332	296	131	122	124	122
ENSOMYG00000021767	-1.11038	5.51e-06	SNX21	sorting nexin family member 21 [Source:HGNC Symbol;Acc:HGNC:16154]		125	101	85	26	26	58	46
ENSOMYG00000024280	-1.11096	2.71e-09	KCNK6	potassium two pore domain channel subfamily K member 6 [Source:HGNC Symbol;Acc:HGNC:6281]		312	244	230	102	89	89	77
ENSOMYG00000012932	-1.11135	0.00393166	MICALL1	MICAL like 1 [Source:HGNC Symbol;Acc:HGNC:29804]		57	60	44	14	20	24	11
ENSOMYG00000046354	-1.11152	1.95e-06	SMARCAD1	SWI/SNF-related, matrix-associated actin-dependent regulator of chromatin, subfamily a, containing DEAD/H box 1 [Source:HGNC Symbol;Acc:HGNC:18398]		124	105	101	54	22	42	50
ENSOMYG00000018173	-1.11475	0.0138091	DDX19B	DEAD-box helicase 19B [Source:HGNC Symbol;Acc:HGNC:2742]		22	34	20	14	7	11	9
ENSOMYG00000032301	-1.11483	9.69e-05	SESN3	sestrin 3 [Source:HGNC Symbol;Acc:HGNC:23060]		86	76	86	32	14	37	31
ENSOMYG00000040952	-1.11629	2.71e-13	PWWP3B	PWWP domain containing 3B [Source:HGNC Symbol;Acc:HGNC:26583]		343	321	268	111	72	133	119
ENSOMYG00000021262	-1.11667	4.23e-07	INKA1	inka box actin regulator 1 [Source:HGNC Symbol;Acc:HGNC:32480]		2395	1902	1902	630	541	816	638
ENSOMYG00000014773	-1.11674	8.1e-12	MED21	mediator complex subunit 21 [Source:HGNC Symbol;Acc:HGNC:11473]		276	218	178	91	74	91	75
ENSOMYG00000032010	-1.11754	3.27e-06	PRKAG2	protein kinase AMP-activated non-catalytic subunit gamma 2 [Source:HGNC Symbol;Acc:HGNC:9386]		93	82	74	37	27	38	27
ENSOMYG00000048613	-1.11769	0.0268594	PRDM9	PR/SET domain 9 [Source:HGNC Symbol;Acc:HGNC:13994]		21	19	26	4	7	12	9
ENSOMYG00000005187	-1.11843	0.000327491	CD209	CD209 molecule [Source:HGNC Symbol;Acc:HGNC:1641]		77	95	87	40	20	33	22
ENSOMYG00000007660	-1.11847	0.0215623	RNF150	ring finger protein 150 [Source:HGNC Symbol;Acc:HGNC:23138]		25	21	31	9	14	7	7
ENSOMYG00000010907	-1.11902	0.00435853	IKZF4	IKAROS family zinc finger 4 [Source:HGNC Symbol;Acc:HGNC:13179]		33	41	27	13	14	18	13
ENSOMYG00000004327	-1.12011	0.00146523	BCL6	BCL6 transcription repressor [Source:HGNC Symbol;Acc:HGNC:1001]		47	49	34	14	12	26	11
ENSOMYG00000022395	-1.12144	5.45e-13	CROCC	ciliary rootlet coiled-coil, rootletin [Source:HGNC Symbol;Acc:HGNC:21299]		481	468	427	144	163	152	210
ENSOMYG00000005894	-1.12173	2.3e-05	PARP12	poly(ADP-ribose) polymerase family member 12 [Source:HGNC Symbol;Acc:HGNC:21919]		129	134	99	49	31	50	29
ENSOMYG00000010228	-1.12191	0.0372837	ZNF878	zinc finger protein 878 [Source:HGNC Symbol;Acc:HGNC:37246]		26	16	17	7	2	10	13
ENSOMYG00000009648	-1.12192	5.28e-06	TMEM68	transmembrane protein 68 [Source:HGNC Symbol;Acc:HGNC:26510]		131	116	127	53	51	60	45
ENSOMYG00000029583	-1.12232	2.27e-06	MCPH1	microcephalin 1 [Source:HGNC Symbol;Acc:HGNC:6954]		92	88	79	38	23	28	37
ENSOMYG00000041474	-1.1236	2.05e-09	ZNF841	zinc finger protein 841 [Source:HGNC Symbol;Acc:HGNC:27611]		156	143	152	59	39	69	62
ENSOMYG00000030544	-1.12383	5.49e-07	GEMIN4	gem nuclear organelle associated protein 4 [Source:HGNC Symbol;Acc:HGNC:15717]		187	140	125	52	39	54	54
ENSOMYG00000068222	-1.12406	2.09e-05	MCUB	mitochondrial calcium uniporter dominant negative subunit beta [Source:HGNC Symbol;Acc:HGNC:26076]		110	77	96	27	30	34	36
ENSOMYG00000017541	-1.12423	4.74e-10	COQ8A	coenzyme Q8A [Source:HGNC Symbol;Acc:HGNC:16812]		455	414	376	149	123	159	118
ENSOMYG00000041936	-1.12448	2.57e-13	PHPT1	phosphohistidine phosphatase 1 [Source:HGNC Symbol;Acc:HGNC:30033]		388	335	261	136	103	142	127
ENSOMYG00000053048	-1.12491	6.68e-05	BCAN	brevican [Source:HGNC Symbol;Acc:HGNC:23059]		200	202	200	59	44	150	65
ENSOMYG00000024156	-1.12511	0.000162635	ZNF250	zinc finger protein 250 [Source:HGNC Symbol;Acc:HGNC:13044]		69	87	62	24	32	35	16
ENSOMYG00000060047	-1.12569	5.55e-07	ZNF420	zinc finger protein 420 [Source:HGNC Symbol;Acc:HGNC:20649]		151	135	104	52	37	65	59
ENSOMYG00000015943	-1.12696	1.05e-05	OGFOD2	2-oxoglutarate and iron dependent oxygenase domain containing 2 [Source:HGNC Symbol;Acc:HGNC:25823]		103	89	68	29	21	36	31
ENSOMYG00000021824	-1.12701	2.3e-10	C2orf69	chromosome 2 open reading frame 69 [Source:HGNC Symbol;Acc:HGNC:26799]		204	179	152	54	44	83	72
ENSOMYG00000038462	-1.12741	1.04e-05	METTL18	methyltransferase like 18 [Source:HGNC Symbol;Acc:HGNC:28793]		88	87	71	23	27	26	41
ENSOMYG00000025842	-1.12758	0.0435108	COX7A2	cytochrome c oxidase subunit 7A2 [Source:HGNC Symbol;Acc:HGNC:2288]		20	21	21	11	5	6	5
ENSOMYG00000032563	-1.1297	0.016498	SIRT7	sirtuin 7 [Source:HGNC Symbol;Acc:HGNC:14935]		32	24	21	16	7	5	11
ENSOMYG00000038408	-1.12975	2.1e-05	UXT	ubiquitously expressed prefoldin like chaperone [Source:HGNC Symbol;Acc:HGNC:12641]		123	122	127	56	39	63	61
ENSOMYG00000058449	-1.12993	0.00111115	PCNX4	pecanex 4 [Source:HGNC Symbol;Acc:HGNC:20349]		39	39	36	16	9	18	15
ENSOMYG00000033607	-1.13136	1.79e-11	IDNK	IDNK gluconokinase [Source:HGNC Symbol;Acc:HGNC:31367]		183	165	149	65	51	71	58
ENSOMYG00000010335	-1.13146	0.0111112	CPLANE2	ciliogenesis and planar polarity effector 2 [Source:HGNC Symbol;Acc:HGNC:28127]		30	19	29	8	9	15	11
ENSOMYG00000062179	-1.13149	0.0230333				28	33	34	19	13	4	8
ENSOMYG00000005174	-1.13213	0.00174685	KMT5A	lysine methyltransferase 5A [Source:HGNC Symbol;Acc:HGNC:29489]		84	91	84	28	26	38	16
ENSOMYG00000012203	-1.13271	3.04e-06	PPCS	phosphopantothenoylcysteine synthetase [Source:HGNC Symbol;Acc:HGNC:25686]		93	80	83	33	31	37	34
ENSOMYG00000032350	-1.13277	2.28e-13	RAP2C	RAP2C, member of RAS oncogene family [Source:HGNC Symbol;Acc:HGNC:21165]		361	282	260	108	95	113	137
ENSOMYG00000042151	-1.13351	0.0139324	RBBP5	RB binding protein 5, histone lysine methyltransferase complex subunit [Source:HGNC Symbol;Acc:HGNC:9888]		21	24	24	10	5	9	12
ENSOMYG00000039627	-1.13445	7.75e-11	ZMYM4	zinc finger MYM-type containing 4 [Source:HGNC Symbol;Acc:HGNC:13055]		649	581	562	186	157	238	203
ENSOMYG00000054018	-1.13495	0.009075	STX5	syntaxin 5 [Source:HGNC Symbol;Acc:HGNC:11440]		33	29	28	6	9	10	16
ENSOMYG00000048008	-1.13592	0.00882416	ZNF180	zinc finger protein 180 [Source:HGNC Symbol;Acc:HGNC:12970]		29	39	25	15	12	9	7
ENSOMYG00000010707	-1.13718	1.33e-07	PPT2	palmitoyl-protein thioesterase 2 [Source:HGNC Symbol;Acc:HGNC:9326]		122	98	106	39	31	49	48
ENSOMYG00000013821	-1.13759	0.01068	ARL14EP	ADP ribosylation factor like GTPase 14 effector protein [Source:HGNC Symbol;Acc:HGNC:26798]		42	31	16	11	14	10	11
ENSOMYG00000004854	-1.13799	4.91e-16	NFKBIA	NFKB inhibitor alpha [Source:HGNC Symbol;Acc:HGNC:7797]		266	255	235	88	75	105	98
ENSOMYG00000026541	-1.13839	0.0160106	SAMD13	sterile alpha motif domain containing 13 [Source:HGNC Symbol;Acc:HGNC:24582]		25	25	19	11	3	11	9
ENSOMYG00000001492	-1.13847	0.00109784	VMAC	vimentin type intermediate filament associated coiled-coil protein [Source:HGNC Symbol;Acc:HGNC:33803]		71	61	85	22	33	29	42
ENSOMYG00000041287	-1.14233	0.012865	TMEM250	transmembrane protein 250 [Source:HGNC Symbol;Acc:HGNC:31009]		33	23	36	15	4	9	16
ENSOMYG00000068634	-1.14251	0.000857274	CYP4F3	cytochrome P450 family 4 subfamily F member 3 [Source:HGNC Symbol;Acc:HGNC:2646]		49	60	45	22	14	12	21
ENSOMYG00000035318	-1.14315	6.65e-07	NLRC3	NLR family CARD domain containing 3 [Source:HGNC Symbol;Acc:HGNC:29889]		172	171	166	55	40	60	66
ENSOMYG00000034557	-1.14354	0.000827606	PIR	pirin [Source:HGNC Symbol;Acc:HGNC:30048]		44	55	33	18	9	18	18
ENSOMYG00000022731	-1.14452	2.79e-10	HOOK2	hook microtubule tethering protein 2 [Source:HGNC Symbol;Acc:HGNC:19885]		203	199	176	68	48	84	94
ENSOMYG00000006923	-1.14501	3.76e-07	MMEL1	membrane metalloendopeptidase like 1 [Source:HGNC Symbol;Acc:HGNC:14668]		117	104	95	46	26	40	33
ENSOMYG00000044879	-1.14554	0.000433676	PHF5A	PHD finger protein 5A [Source:HGNC Symbol;Acc:HGNC:18000]		68	54	49	26	27	20	19
ENSOMYG00000021911	-1.14555	0.00879665	CRTAC1	cartilage acidic protein 1 [Source:HGNC Symbol;Acc:HGNC:14882]		32	25	21	10	10	9	14
ENSOMYG00000006230	-1.14586	0.000219431	ZNF771	zinc finger protein 771 [Source:HGNC Symbol;Acc:HGNC:29653]		72	48	65	32	18	20	26
ENSOMYG00000038235	-1.14598	5.13e-16	ZDHHC7	zinc finger DHHC-type palmitoyltransferase 7 [Source:HGNC Symbol;Acc:HGNC:18459]		379	394	342	139	88	148	142
ENSOMYG00000001597	-1.14723	2e-06	ZNF160	zinc finger protein 160 [Source:HGNC Symbol;Acc:HGNC:12948]		132	91	71	39	24	45	35
ENSOMYG00000018720	-1.14747	2.52e-10	PHF8	PHD finger protein 8 [Source:HGNC Symbol;Acc:HGNC:20672]		286	314	300	115	75	103	110
ENSOMYG00000011863	-1.14822	2.58e-05	EIF4EBP3	eukaryotic translation initiation factor 4E binding protein 3 [Source:HGNC Symbol;Acc:HGNC:3290]		236	157	176	91	76	98	65
ENSOMYG00000071195	-1.1488	0.0372896	SIGLEC5	sialic acid binding Ig like lectin 5 [Source:HGNC Symbol;Acc:HGNC:10874]		12	25	22	8	6	9	5
ENSOMYG00000001623	-1.14924	6.22e-27	DENND2D	DENN domain containing 2D [Source:HGNC Symbol;Acc:HGNC:26192]		1587	1272	1159	459	399	610	516
ENSOMYG00000025718	-1.14947	0.00417269	MCCC1	methylcrotonoyl-CoA carboxylase 1 [Source:HGNC Symbol;Acc:HGNC:6936]		44	44	35	10	8	28	11
ENSOMYG00000008485	-1.14959	8.8e-08	GRAMD2B	GRAM domain containing 2B [Source:HGNC Symbol;Acc:HGNC:24911]		230	195	133	71	71	73	76
ENSOMYG00000021067	-1.1497	1.59e-18	FLI1	Fli-1 proto-oncogene, ETS transcription factor [Source:HGNC Symbol;Acc:HGNC:3749]		4291	3674	3419	1189	1056	1528	1251
ENSOMYG00000022713	-1.15036	0.0069703	PIGM	phosphatidylinositol glycan anchor biosynthesis class M [Source:HGNC Symbol;Acc:HGNC:18858]		109	68	85	24	30	22	25
ENSOMYG00000013796	-1.15125	1.19e-08	PDF	peptide deformylase, mitochondrial [Source:HGNC Symbol;Acc:HGNC:30012]		185	145	155	50	45	54	81
ENSOMYG00000072270	-1.15216	7.14e-07	EPX	eosinophil peroxidase [Source:HGNC Symbol;Acc:HGNC:3423]		128	104	90	30	34	60	35
ENSOMYG00000017745	-1.15262	3.81e-07	CCR1	C-C motif chemokine receptor 1 [Source:HGNC Symbol;Acc:HGNC:1602]		112	91	83	28	34	42	31
ENSOMYG00000033354	-1.15518	3.92e-12	TNFSF13B	TNF superfamily member 13b [Source:HGNC Symbol;Acc:HGNC:11929]		285	240	213	80	92	82	85
ENSOMYG00000014045	-1.15547	0.0155942	ST6GAL2	ST6 beta-galactoside alpha-2,6-sialyltransferase 2 [Source:HGNC Symbol;Acc:HGNC:10861]		62	43	38	10	8	17	22
ENSOMYG00000039105	-1.15561	0.00013107	OGFOD2	2-oxoglutarate and iron dependent oxygenase domain containing 2 [Source:HGNC Symbol;Acc:HGNC:25823]		61	48	58	16	17	29	18
ENSOMYG00000024786	-1.15682	4.28e-11	NAT8	N-acetyltransferase 8 (putative) [Source:HGNC Symbol;Acc:HGNC:18069]		258	200	208	93	68	93	87
ENSOMYG00000027144	-1.15783	1.2e-10	UBXN8	UBX domain protein 8 [Source:HGNC Symbol;Acc:HGNC:30307]		291	274	212	81	79	115	124
ENSOMYG00000043554	-1.15837	1e-14	ACTR5	actin related protein 5 [Source:HGNC Symbol;Acc:HGNC:14671]		309	284	239	85	80	132	91
ENSOMYG00000025660	-1.16032	2.12e-05	ETS1	ETS proto-oncogene 1, transcription factor [Source:HGNC Symbol;Acc:HGNC:3488]		76	87	73	25	20	26	33
ENSOMYG00000025355	-1.16049	4.33e-05	ZDHHC3	zinc finger DHHC-type palmitoyltransferase 3 [Source:HGNC Symbol;Acc:HGNC:18470]		90	72	96	33	26	26	28
ENSOMYG00000051416	-1.16071	2.01e-08	RAP2C	RAP2C, member of RAS oncogene family [Source:HGNC Symbol;Acc:HGNC:21165]		200	167	154	64	63	85	64
ENSOMYG00000021607	-1.16089	1.34e-07	GIMAP4	GTPase, IMAP family member 4 [Source:HGNC Symbol;Acc:HGNC:21872]		117	101	103	38	35	47	29
ENSOMYG00000041741	-1.16255	6.15e-07	SNAPC2	small nuclear RNA activating complex polypeptide 2 [Source:HGNC Symbol;Acc:HGNC:11135]		113	121	108	39	42	39	32
ENSOMYG00000059253	-1.16259	3.36e-07	DNAL4	dynein axonemal light chain 4 [Source:HGNC Symbol;Acc:HGNC:2955]		112	89	90	35	30	45	39
ENSOMYG00000035366	-1.16297	0.00886968	ASB7	ankyrin repeat and SOCS box containing 7 [Source:HGNC Symbol;Acc:HGNC:17182]		23	27	40	11	12	11	9
ENSOMYG00000058674	-1.1635	0.00357731				35	41	30	18	8	8	15
ENSOMYG00000063112	-1.16777	0.000120405	TXNL4B	thioredoxin like 4B [Source:HGNC Symbol;Acc:HGNC:26041]		101	70	67	36	20	27	45
ENSOMYG00000006758	-1.16921	2.08e-09	RLF	RLF zinc finger [Source:HGNC Symbol;Acc:HGNC:10025]		282	284	239	86	71	115	75
ENSOMYG00000020890	-1.16993	3.11e-13	SUB1	SUB1 regulator of transcription [Source:HGNC Symbol;Acc:HGNC:19985]		343	277	311	109	86	134	137
ENSOMYG00000032782	-1.17039	2e-17	IFNA1	interferon alpha 1 [Source:HGNC Symbol;Acc:HGNC:5417]		372	318	344	112	106	147	120
ENSOMYG00000021068	-1.17106	0.0170781	CEP97	centrosomal protein 97 [Source:HGNC Symbol;Acc:HGNC:26244]		22	30	15	13	6	9	7
ENSOMYG00000011550	-1.17168	6.87e-05	ZNF71	zinc finger protein 71 [Source:HGNC Symbol;Acc:HGNC:13141]		78	61	52	23	18	20	35
ENSOMYG00000004048	-1.17225	2.18e-17	MSL2	MSL complex subunit 2 [Source:HGNC Symbol;Acc:HGNC:25544]		374	356	284	119	106	116	117
ENSOMYG00000035712	-1.17266	8.2e-15	WTAP	WT1 associated protein [Source:HGNC Symbol;Acc:HGNC:16846]		405	343	251	104	108	135	108
ENSOMYG00000002508	-1.17273	0.00105699	ZNF846	zinc finger protein 846 [Source:HGNC Symbol;Acc:HGNC:27260]		63	34	39	12	20	19	15
ENSOMYG00000014751	-1.17464	1.7e-10	STK38L	serine/threonine kinase 38 like [Source:HGNC Symbol;Acc:HGNC:17848]		901	769	687	300	265	360	357
ENSOMYG00000045329	-1.17479	7.67e-05	MICALL1	MICAL like 1 [Source:HGNC Symbol;Acc:HGNC:29804]		73	63	75	21	15	33	24
ENSOMYG00000011302	-1.1753	0.00875476	PCBD2	pterin-4 alpha-carbinolamine dehydratase 2 [Source:HGNC Symbol;Acc:HGNC:24474]		46	61	31	23	13	6	16
ENSOMYG00000003323	-1.1763	0.0022001	UBXN10	UBX domain protein 10 [Source:HGNC Symbol;Acc:HGNC:26354]		37	34	43	12	11	14	13
ENSOMYG00000020123	-1.17633	0.000883673	PABPN1	poly(A) binding protein nuclear 1 [Source:HGNC Symbol;Acc:HGNC:8565]		42	66	51	15	22	29	21
ENSOMYG00000033892	-1.17822	9.02e-06	ZNF276	zinc finger protein 276 [Source:HGNC Symbol;Acc:HGNC:23330]		87	66	62	27	16	29	25
ENSOMYG00000003795	-1.17952	1.07e-09	GRAMD1B	GRAM domain containing 1B [Source:HGNC Symbol;Acc:HGNC:29214]		191	166	133	54	44	70	48
ENSOMYG00000000232	-1.17978	2.47e-17	ZNF574	zinc finger protein 574 [Source:HGNC Symbol;Acc:HGNC:26166]		341	328	260	91	96	128	109
ENSOMYG00000017590	-1.1801	0.00112167	MGME1	mitochondrial genome maintenance exonuclease 1 [Source:HGNC Symbol;Acc:HGNC:16205]		44	47	31	19	8	21	17
ENSOMYG00000010376	-1.18031	2.81e-12	MDC1	mediator of DNA damage checkpoint 1 [Source:HGNC Symbol;Acc:HGNC:21163]		659	583	559	194	172	204	191
ENSOMYG00000014545	-1.18149	3.57e-05	ADGRA3	adhesion G protein-coupled receptor A3 [Source:HGNC Symbol;Acc:HGNC:13839]		73	95	93	23	33	25	36
ENSOMYG00000016409	-1.18358	1.56e-07	IFIT5	interferon induced protein with tetratricopeptide repeats 5 [Source:HGNC Symbol;Acc:HGNC:13328]		111	85	88	30	26	38	36
ENSOMYG00000001416	-1.18362	0.0167495	LRP1B	LDL receptor related protein 1B [Source:HGNC Symbol;Acc:HGNC:6693]		31	35	17	4	13	9	10
ENSOMYG00000021998	-1.18417	2.02e-06	POU6F1	POU class 6 homeobox 1 [Source:HGNC Symbol;Acc:HGNC:9224]		174	181	152	57	23	91	67
ENSOMYG00000042401	-1.18428	0.00500435	RNF122	ring finger protein 122 [Source:HGNC Symbol;Acc:HGNC:21147]		56	47	69	15	12	16	27
ENSOMYG00000065187	-1.18451	0.00294583	B9D1	B9 domain containing 1 [Source:HGNC Symbol;Acc:HGNC:24123]		28	35	36	13	11	9	13
ENSOMYG00000000587	-1.18472	0.000738692	ZBTB43	zinc finger and BTB domain containing 43 [Source:HGNC Symbol;Acc:HGNC:17908]		48	66	55	12	26	25	14
ENSOMYG00000048469	-1.18554	0.0462513	FSD2	fibronectin type III and SPRY domain containing 2 [Source:HGNC Symbol;Acc:HGNC:18024]		14	19	11	6	4	5	6
ENSOMYG00000045989	-1.18639	0.00598769	RNF217	ring finger protein 217 [Source:HGNC Symbol;Acc:HGNC:21487]		48	45	38	6	9	24	16
ENSOMYG00000012810	-1.18869	3.23e-06	TINF2	TERF1 interacting nuclear factor 2 [Source:HGNC Symbol;Acc:HGNC:11824]		81	65	74	25	18	32	30
ENSOMYG00000033266	-1.19139	0.0396549	ANO6	anoctamin 6 [Source:HGNC Symbol;Acc:HGNC:25240]		18	21	14	11	2	8	4
ENSOMYG00000029116	-1.19179	0.0302404	TSPAN5	tetraspanin 5 [Source:HGNC Symbol;Acc:HGNC:17753]		25	11	17	6	6	10	6
ENSOMYG00000006794	-1.19232	1e-05	CIBAR1	CBY1 interacting BAR domain containing 1 [Source:HGNC Symbol;Acc:HGNC:30452]		89	113	60	31	31	29	26
ENSOMYG00000011456	-1.19326	0.000153138	CHRNA7	cholinergic receptor nicotinic alpha 7 subunit [Source:HGNC Symbol;Acc:HGNC:1960]		65	49	46	17	21	19	14
ENSOMYG00000007512	-1.1934	0.0390655				20	26	21	6	6	5	21
ENSOMYG00000030266	-1.19434	0.00476075	SIRT3	sirtuin 3 [Source:HGNC Symbol;Acc:HGNC:14931]		51	28	60	9	11	24	18
ENSOMYG00000039121	-1.19448	1.11e-12	GIN1	gypsy retrotransposon integrase 1 [Source:HGNC Symbol;Acc:HGNC:25959]		274	226	220	95	81	90	88
ENSOMYG00000009016	-1.19512	1.37e-08	ZSCAN5B	zinc finger and SCAN domain containing 5B [Source:HGNC Symbol;Acc:HGNC:34246]		205	177	151	66	54	68	41
ENSOMYG00000052757	-1.1963	0.000171591	RFLNB	refilin B [Source:HGNC Symbol;Acc:HGNC:28705]		59	67	44	18	17	29	27
ENSOMYG00000010867	-1.19656	0.0113208	SAYSD1	SAYSVFN motif domain containing 1 [Source:HGNC Symbol;Acc:HGNC:21025]		44	23	17	12	5	9	13
ENSOMYG00000074190	-1.19687	0.000776393	ZNF782	zinc finger protein 782 [Source:HGNC Symbol;Acc:HGNC:33110]		65	44	47	17	6	21	29
ENSOMYG00000028002	-1.19693	0.017174	ARL4A	ADP ribosylation factor like GTPase 4A [Source:HGNC Symbol;Acc:HGNC:695]		22	19	22	3	9	10	9
ENSOMYG00000063586	-1.19711	2.03e-12	ZNF740	zinc finger protein 740 [Source:HGNC Symbol;Acc:HGNC:27465]		385	334	317	112	94	111	122
ENSOMYG00000010865	-1.19833	8.42e-06	ZBTB48	zinc finger and BTB domain containing 48 [Source:HGNC Symbol;Acc:HGNC:4930]		100	108	60	25	24	36	30
ENSOMYG00000001837	-1.19838	0.0182943	CD79A	CD79a molecule [Source:HGNC Symbol;Acc:HGNC:1698]		29	35	18	5	8	7	14
ENSOMYG00000016939	-1.19952	0.00326575	STX17	syntaxin 17 [Source:HGNC Symbol;Acc:HGNC:11432]		37	26	26	8	8	13	12
ENSOMYG00000031548	-1.20038	8.3e-05	PWWP3B	PWWP domain containing 3B [Source:HGNC Symbol;Acc:HGNC:26583]		95	99	95	47	16	34	26
ENSOMYG00000006971	-1.20131	9.12e-11	GPS2	G protein pathway suppressor 2 [Source:HGNC Symbol;Acc:HGNC:4550]		202	193	179	57	46	85	63
ENSOMYG00000053176	-1.20139	2.14e-07	RNF144B	ring finger protein 144B [Source:HGNC Symbol;Acc:HGNC:21578]		221	222	160	56	41	73	81
ENSOMYG00000009262	-1.20214	6.13e-19	AP5B1	adaptor related protein complex 5 subunit beta 1 [Source:HGNC Symbol;Acc:HGNC:25104]		442	338	360	126	105	151	130
ENSOMYG00000061972	-1.20233	1.88e-16	OBI1	ORC ubiquitin ligase 1 [Source:HGNC Symbol;Acc:HGNC:20308]		307	332	245	104	85	98	113
ENSOMYG00000034504	-1.2039	0.00051297	BBS7	Bardet-Biedl syndrome 7 [Source:HGNC Symbol;Acc:HGNC:18758]		63	66	61	17	24	21	15
ENSOMYG00000042322	-1.2042	3.35e-11	BEND3	BEN domain containing 3 [Source:HGNC Symbol;Acc:HGNC:23040]		194	160	141	57	49	63	49
ENSOMYG00000032198	-1.20612	3.42e-11	PRPSAP1	phosphoribosyl pyrophosphate synthetase associated protein 1 [Source:HGNC Symbol;Acc:HGNC:9466]		312	300	232	97	61	92	110
ENSOMYG00000067439	-1.20783	0.0119518	POLR3GL	RNA polymerase III subunit GL [Source:HGNC Symbol;Acc:HGNC:28466]		20	27	25	5	7	10	10
ENSOMYG00000034124	-1.20836	0.000324191	ZNF180	zinc finger protein 180 [Source:HGNC Symbol;Acc:HGNC:12970]		57	58	40	10	18	17	22
ENSOMYG00000012399	-1.21057	1.4e-09	BRPF3	bromodomain and PHD finger containing 3 [Source:HGNC Symbol;Acc:HGNC:14256]		184	132	154	54	48	71	43
ENSOMYG00000017469	-1.21231	1.41e-08	GNAT2	G protein subunit alpha transducin 2 [Source:HGNC Symbol;Acc:HGNC:4394]		184	137	123	62	46	39	51
ENSOMYG00000038535	-1.21304	2.55e-06	THAP12	THAP domain containing 12 [Source:HGNC Symbol;Acc:HGNC:9440]		76	79	69	29	18	29	23
ENSOMYG00000010845	-1.21304	2.05e-06	PDE6D	phosphodiesterase 6D [Source:HGNC Symbol;Acc:HGNC:8788]		147	141	125	70	43	59	52
ENSOMYG00000077050	-1.21317	0.00276834	PPM1D	protein phosphatase, Mg2+/Mn2+ dependent 1D [Source:HGNC Symbol;Acc:HGNC:9277]		32	39	41	7	13	15	13
ENSOMYG00000012549	-1.21321	0.000243521	KLF6	Kruppel like factor 6 [Source:HGNC Symbol;Acc:HGNC:2235]		72	72	43	28	17	33	25
ENSOMYG00000027618	-1.21347	0.000219431	PRPSAP1	phosphoribosyl pyrophosphate synthetase associated protein 1 [Source:HGNC Symbol;Acc:HGNC:9466]		60	54	43	19	11	20	16
ENSOMYG00000012045	-1.21504	8.85e-09	PARP12	poly(ADP-ribose) polymerase family member 12 [Source:HGNC Symbol;Acc:HGNC:21919]		142	151	101	48	25	57	50
ENSOMYG00000008734	-1.21686	2.92e-17	MAF1	MAF1 homolog, negative regulator of RNA polymerase III [Source:HGNC Symbol;Acc:HGNC:24966]		350	324	289	119	90	119	133
ENSOMYG00000051925	-1.21918	0.0206392				23	21	23	5	3	13	8
ENSOMYG00000004933	-1.21973	0.000308555	ZNF93	zinc finger protein 93 [Source:HGNC Symbol;Acc:HGNC:13169]		51	48	35	23	12	17	15
ENSOMYG00000022305	-1.21991	1.59e-05	MTERF1	mitochondrial transcription termination factor 1 [Source:HGNC Symbol;Acc:HGNC:21463]		127	100	81	26	36	34	28
ENSOMYG00000032974	-1.22068	4.68e-12	CENATAC	centrosomal AT-AC splicing factor [Source:HGNC Symbol;Acc:HGNC:30460]		195	207	156	71	60	70	66
ENSOMYG00000049423	-1.22167	8.39e-09	CCDC127	coiled-coil domain containing 127 [Source:HGNC Symbol;Acc:HGNC:30520]		170	143	129	60	51	38	55
ENSOMYG00000031174	-1.22267	2e-12	DGKQ	diacylglycerol kinase theta [Source:HGNC Symbol;Acc:HGNC:2856]		192	184	175	67	58	71	51
ENSOMYG00000016157	-1.22327	4.34e-09	MST1R	macrophage stimulating 1 receptor [Source:HGNC Symbol;Acc:HGNC:7381]		207	241	216	74	76	75	56
ENSOMYG00000032306	-1.22786	3.19e-09	ZNF559-ZNF177	ZNF559-ZNF177 readthrough [Source:HGNC Symbol;Acc:HGNC:42964]		137	114	111	44	29	39	47
[truncated: 692 more rows]
